# Supplementary material for: Sequencing, De Novo Assembly, and Annotation of the Transcriptome of the Endangered Freshwater Pearl Bivalve, Cristaria plicata, Provides Novel Insights into Functional Genes and Marker Discovery
Source: PLoS One. 2016 Feb 12;11(2):e0148622. doi: 10.1371/journal.pone.0148622 (PMC4752248; doi:10.1371/journal.pone.0148622)
Supplement: S2 Table — (XLSX) [file pone.0148622.s002.xlsx]

## Sheet: Sheet1
Pathway	Seqs in Pathway	Enzyme	Ezyme ID	Seqs of Enzyme	Seqs	Pathway ID
Purine metabolism	1028	cyclo-ligase	ec:6.3.3.1	1	Cp_Uni_028665	map00230
Purine metabolism	1028	formyltransferase	ec:2.1.2.2	1	Cp_Uni_028665	map00230
Purine metabolism	1028	kinase	ec:2.7.4.6	18	Cp_Uni_061940, Cp_Uni_124979, Cp_Uni_124978, Cp_Uni_124975, Cp_Uni_230653, Cp_Uni_230654, Cp_Uni_124977, Cp_Uni_124976, Cp_Uni_124971, Cp_Uni_019669, Cp_Uni_124973, Cp_Uni_144711, Cp_Uni_124972, Cp_Uni_020860, Cp_Uni_094299, Cp_Uni_001849, Cp_Uni_134598, Cp_Uni_304508	map00230
Purine metabolism	1028	kinase	ec:2.7.4.3	4	Cp_Uni_128634, Cp_Uni_172613, Cp_Uni_332506, Cp_Uni_172612	map00230
Purine metabolism	1028	ec:3.5.2.5 allantoinase	ec:3.5.2.5	2	Cp_Uni_232543, Cp_Uni_232542	map00230
Purine metabolism	1028	synthase	ec:6.3.4.4	1	Cp_Uni_028675	map00230
Purine metabolism	1028	adenylpyrophosphatase	ec:3.6.1.3	383	Cp_Uni_009444, Cp_Uni_009686, Cp_Uni_009687, Cp_Uni_139384, Cp_Uni_139383, Cp_Uni_267580, Cp_Uni_185601, Cp_Uni_185602, Cp_Uni_139382, Cp_Uni_181488, Cp_Uni_185600, Cp_Uni_185606, Cp_Uni_220936, Cp_Uni_185603, Cp_Uni_185604, Cp_Uni_220938, Cp_Uni_220939, Cp_Uni_074416, Cp_Uni_185607, Cp_Uni_074415, Cp_Uni_007818, Cp_Uni_129581, Cp_Uni_073563, Cp_Uni_060938, Cp_Uni_244331, Cp_Uni_036710, Cp_Uni_00…	map00230
Purine metabolism	1028	phosphodiesterase	ec:3.1.4.17	28	Cp_Uni_182096, Cp_Uni_182095, Cp_Uni_253113, Cp_Uni_253114, Cp_Uni_007261, Cp_Uni_253115, Cp_Uni_167716, Cp_Uni_253110, Cp_Uni_251398, Cp_Uni_253111, Cp_Uni_253112, Cp_Uni_264329, Cp_Uni_039585, Cp_Uni_171330, Cp_Uni_191809, Cp_Uni_191806, Cp_Uni_191807, Cp_Uni_171332, Cp_Uni_191805, Cp_Uni_209782, Cp_Uni_244571, Cp_Uni_191810, Cp_Uni_009171, Cp_Uni_251045, Cp_Uni_172512, Cp_Uni_172514, Cp_Uni_19…	map00230
Purine metabolism	1028	deaminase	ec:3.5.4.4	8	Cp_Uni_114906, Cp_Uni_020913, Cp_Uni_182854, Cp_Uni_030423, Cp_Uni_182853, Cp_Uni_024139, Cp_Uni_182856, Cp_Uni_182855	map00230
Purine metabolism	1028	lyase	ec:4.3.2.2	1	Cp_Uni_157577	map00230
Purine metabolism	1028	lyase	ec:4.3.2.3	1	Cp_Uni_036299	map00230
Purine metabolism	1028	deaminase	ec:3.5.4.3	2	Cp_Uni_006743, Cp_Uni_006742	map00230
Purine metabolism	1028	reductase	ec:1.17.4.1	1	Cp_Uni_371092	map00230
Purine metabolism	1028	kinase	ec:2.7.1.40	7	Cp_Uni_196272, Cp_Uni_251489, Cp_Uni_251491, Cp_Uni_251490, Cp_Uni_251495, Cp_Uni_251493, Cp_Uni_251492	map00230
Purine metabolism	1028	deaminase	ec:3.5.4.6	4	Cp_Uni_153378, Cp_Uni_153377, Cp_Uni_153376, Cp_Uni_153375	map00230
Purine metabolism	1028	synthase	ec:6.3.2.6	1	Cp_Uni_100441	map00230
Purine metabolism	1028	kinase	ec:2.7.1.25	3	Cp_Uni_148344, Cp_Uni_148346, Cp_Uni_148345	map00230
Purine metabolism	1028	kinase	ec:2.7.1.20	1	Cp_Uni_347195	map00230
Purine metabolism	1028	phosphatase	ec:3.6.1.15	834	Cp_Uni_349086, Cp_Uni_273102, Cp_Uni_226361, Cp_Uni_247049, Cp_Uni_247048, Cp_Uni_012724, Cp_Uni_295387, Cp_Uni_036710, Cp_Uni_295388, Cp_Uni_295385, Cp_Uni_354208, Cp_Uni_274665, Cp_Uni_146370, Cp_Uni_286641, Cp_Uni_286640, Cp_Uni_295390, Cp_Uni_081525, Cp_Uni_206762, Cp_Uni_024700, Cp_Uni_374045, Cp_Uni_009346, Cp_Uni_298420, Cp_Uni_006071, Cp_Uni_044302, Cp_Uni_067667, Cp_Uni_264608, Cp_Uni_21…	map00230
Purine metabolism	1028	diphosphatase	ec:3.6.1.19	4	Cp_Uni_201321, Cp_Uni_275376, Cp_Uni_201320, Cp_Uni_026217	map00230
Purine metabolism	1028	adenylyltransferase	ec:2.7.7.4	3	Cp_Uni_148344, Cp_Uni_148346, Cp_Uni_148345	map00230
Purine metabolism	1028	RNA polymerase	ec:2.7.7.6	36	Cp_Uni_010611, Cp_Uni_088828, Cp_Uni_119834, Cp_Uni_353143, Cp_Uni_272155, Cp_Uni_132130, Cp_Uni_081632, Cp_Uni_019925, Cp_Uni_078921, Cp_Uni_045780, Cp_Uni_032501, Cp_Uni_127533, Cp_Uni_046149, Cp_Uni_287206, Cp_Uni_214009, Cp_Uni_284173, Cp_Uni_284174, Cp_Uni_333120, Cp_Uni_029649, Cp_Uni_030796, Cp_Uni_019954, Cp_Uni_166319, Cp_Uni_016768, Cp_Uni_127531, Cp_Uni_150882, Cp_Uni_019985, Cp_Uni_34…	map00230
Purine metabolism	1028	DNA polymerase	ec:2.7.7.7	31	Cp_Uni_191886, Cp_Uni_191884, Cp_Uni_191885, Cp_Uni_168224, Cp_Uni_191883, Cp_Uni_142395, Cp_Uni_294649, Cp_Uni_294648, Cp_Uni_024912, Cp_Uni_106336, Cp_Uni_199044, Cp_Uni_111448, Cp_Uni_027802, Cp_Uni_272784, Cp_Uni_294176, Cp_Uni_294650, Cp_Uni_272783, Cp_Uni_192743, Cp_Uni_272782, Cp_Uni_294651, Cp_Uni_271294, Cp_Uni_271293, Cp_Uni_162912, Cp_Uni_182587, Cp_Uni_256058, Cp_Uni_272787, Cp_Uni_03…	map00230
Purine metabolism	1028	nucleotidyltransferase	ec:2.7.7.8	2	Cp_Uni_116463, Cp_Uni_116464	map00230
Purine metabolism	1028	oxidase	ec:1.17.3.2	3	Cp_Uni_217026, Cp_Uni_217025, Cp_Uni_028317	map00230
Purine metabolism	1028	ligase	ec:6.3.4.13	1	Cp_Uni_028665	map00230
Purine metabolism	1028	diphosphokinase	ec:2.7.6.1	1	Cp_Uni_329660	map00230
Purine metabolism	1028	dehydrogenase	ec:1.17.1.4	3	Cp_Uni_217026, Cp_Uni_217025, Cp_Uni_028317	map00230
Purine metabolism	1028	cyclase	ec:4.6.1.2	12	Cp_Uni_287229, Cp_Uni_019929, Cp_Uni_280009, Cp_Uni_287474, Cp_Uni_042313, Cp_Uni_100752, Cp_Uni_214498, Cp_Uni_234580, Cp_Uni_365260, Cp_Uni_122121, Cp_Uni_122122, Cp_Uni_122123	map00230
Purine metabolism	1028	uridine 5'-nucleotidase	ec:3.1.3.5	5	Cp_Uni_160472, Cp_Uni_160473, Cp_Uni_231194, Cp_Uni_160477, Cp_Uni_160478	map00230
Purine metabolism	1028	reductase	ec:1.7.1.7	1	Cp_Uni_028146	map00230
Purine metabolism	1028	hydrolase	ec:3.5.2.17	1	Cp_Uni_371054	map00230
Purine metabolism	1028	nucleosidase	ec:3.2.2.1	1	Cp_Uni_306837	map00230
Purine metabolism	1028	dehydrogenase	ec:1.1.1.205	3	Cp_Uni_264658, Cp_Uni_264659, Cp_Uni_264657	map00230
Purine metabolism	1028	phosphodeoxyribomutase	ec:5.4.2.7	1	Cp_Uni_062540	map00230
Purine metabolism	1028	synthase (glutamine-hydrolysing)	ec:6.3.5.2	1	Cp_Uni_161457	map00230
Purine metabolism	1028	synthase	ec:6.3.5.3	1	Cp_Uni_197049	map00230
Purine metabolism	1028	phosphoribosyldiphosphate 5-amidotransferase	ec:2.4.2.14	1	Cp_Uni_021125	map00230
Purine metabolism	1028	phosphoribosyltransferase	ec:2.4.2.7	1	Cp_Uni_020449	map00230
Purine metabolism	1028	phosphoribosyltransferase	ec:2.4.2.8	1	Cp_Uni_009815	map00230
Purine metabolism	1028	phosphorylase	ec:2.4.2.1	5	Cp_Uni_247036, Cp_Uni_247034, Cp_Uni_173229, Cp_Uni_247038, Cp_Uni_247037	map00230
Thiamine metabolism	835	phosphatase	ec:3.6.1.15	834	Cp_Uni_349086, Cp_Uni_273102, Cp_Uni_226361, Cp_Uni_247049, Cp_Uni_247048, Cp_Uni_012724, Cp_Uni_295387, Cp_Uni_036710, Cp_Uni_295388, Cp_Uni_295385, Cp_Uni_354208, Cp_Uni_274665, Cp_Uni_146370, Cp_Uni_286641, Cp_Uni_286640, Cp_Uni_295390, Cp_Uni_081525, Cp_Uni_206762, Cp_Uni_024700, Cp_Uni_374045, Cp_Uni_009346, Cp_Uni_298420, Cp_Uni_006071, Cp_Uni_044302, Cp_Uni_067667, Cp_Uni_264608, Cp_Uni_21…	map00730
Thiamine metabolism	835	diphosphokinase	ec:2.7.6.2	1	Cp_Uni_341031	map00730
Aminobenzoate degradation	384	acetylphosphatase	ec:3.6.1.7	3	Cp_Uni_036123, Cp_Uni_232303, Cp_Uni_104252	map00627
Aminobenzoate degradation	384	nitrophenyl phosphatase	ec:3.1.3.41	380	Cp_Uni_242281, Cp_Uni_007263, Cp_Uni_242280, Cp_Uni_346131, Cp_Uni_002925, Cp_Uni_284355, Cp_Uni_002924, Cp_Uni_284356, Cp_Uni_002923, Cp_Uni_284353, Cp_Uni_023627, Cp_Uni_284351, Cp_Uni_007938, Cp_Uni_277154, Cp_Uni_284352, Cp_Uni_002926, Cp_Uni_284350, Cp_Uni_242279, Cp_Uni_242278, Cp_Uni_094386, Cp_Uni_170469, Cp_Uni_242275, Cp_Uni_284359, Cp_Uni_021569, Cp_Uni_021326, Cp_Uni_242277, Cp_Uni_17…	map00627
Aminobenzoate degradation	384	phosphatase	ec:3.1.3.2	21	Cp_Uni_166568, Cp_Uni_033234, Cp_Uni_222895, Cp_Uni_270031, Cp_Uni_222894, Cp_Uni_222897, Cp_Uni_265131, Cp_Uni_295020, Cp_Uni_222898, Cp_Uni_223536, Cp_Uni_295021, Cp_Uni_032659, Cp_Uni_222900, Cp_Uni_020390, Cp_Uni_146894, Cp_Uni_222902, Cp_Uni_166569, Cp_Uni_020499, Cp_Uni_160802, Cp_Uni_023880, Cp_Uni_072000	map00627
Aminobenzoate degradation	384	hydratase	ec:4.2.1.17	1	Cp_Uni_026902	map00627
T cell receptor signaling pathway	328	phosphatase	ec:3.1.3.16	326	Cp_Uni_242281, Cp_Uni_007263, Cp_Uni_242280, Cp_Uni_346131, Cp_Uni_002925, Cp_Uni_284355, Cp_Uni_002924, Cp_Uni_284356, Cp_Uni_002923, Cp_Uni_284353, Cp_Uni_023627, Cp_Uni_284351, Cp_Uni_007938, Cp_Uni_277154, Cp_Uni_284352, Cp_Uni_002926, Cp_Uni_284350, Cp_Uni_242279, Cp_Uni_242278, Cp_Uni_170469, Cp_Uni_242275, Cp_Uni_284359, Cp_Uni_021569, Cp_Uni_021326, Cp_Uni_242277, Cp_Uni_170468, Cp_Uni_24…	map04660
T cell receptor signaling pathway	328	protein-tyrosine kinase	ec:2.7.10.2	2	Cp_Uni_183059, Cp_Uni_183060	map04660
Biosynthesis of antibiotics	158	cyclo-ligase	ec:6.3.3.1	1	Cp_Uni_028665	map01130
Biosynthesis of antibiotics	158	carboxylase	ec:6.4.1.2	2	Cp_Uni_006382, Cp_Uni_136921	map01130
Biosynthesis of antibiotics	158	formyltransferase	ec:2.1.2.2	1	Cp_Uni_028665	map01130
Biosynthesis of antibiotics	158	transaminase (isomerizing)	ec:2.6.1.16	2	Cp_Uni_334885, Cp_Uni_163746	map01130
Biosynthesis of antibiotics	158	hydroxymethyltransferase	ec:2.1.2.1	1	Cp_Uni_022924	map01130
Biosynthesis of antibiotics	158	synthase (NADPH)	ec:1.14.13.39	3	Cp_Uni_313521, Cp_Uni_218048, Cp_Uni_004897	map01130
Biosynthesis of antibiotics	158	succinyltransferase	ec:2.3.1.61	1	Cp_Uni_219719	map01130
Biosynthesis of antibiotics	158	kinase	ec:2.7.4.6	18	Cp_Uni_061940, Cp_Uni_124979, Cp_Uni_124978, Cp_Uni_124975, Cp_Uni_230653, Cp_Uni_230654, Cp_Uni_124977, Cp_Uni_124976, Cp_Uni_124971, Cp_Uni_019669, Cp_Uni_124973, Cp_Uni_144711, Cp_Uni_124972, Cp_Uni_020860, Cp_Uni_094299, Cp_Uni_001849, Cp_Uni_134598, Cp_Uni_304508	map01130
Biosynthesis of antibiotics	158	aldolase	ec:4.1.2.13	6	Cp_Uni_262847, Cp_Uni_025387, Cp_Uni_039206, Cp_Uni_014525, Cp_Uni_285713, Cp_Uni_069807	map01130
Biosynthesis of antibiotics	158	kinase	ec:2.7.4.3	4	Cp_Uni_128634, Cp_Uni_172613, Cp_Uni_332506, Cp_Uni_172612	map01130
Biosynthesis of antibiotics	158	kinase	ec:2.7.4.2	1	Cp_Uni_257338	map01130
Biosynthesis of antibiotics	158	synthase	ec:6.3.4.5	1	Cp_Uni_026267	map01130
Biosynthesis of antibiotics	158	decarboxylase	ec:4.1.1.33	1	Cp_Uni_127914	map01130
Biosynthesis of antibiotics	158	oxidase	ec:1.4.3.3	8	Cp_Uni_119405, Cp_Uni_119404, Cp_Uni_119407, Cp_Uni_119406, Cp_Uni_119408, Cp_Uni_159234, Cp_Uni_159232, Cp_Uni_017577	map01130
Biosynthesis of antibiotics	158	carboxykinase (GTP)	ec:4.1.1.32	1	Cp_Uni_089039	map01130
Biosynthesis of antibiotics	158	hydratase	ec:4.2.1.3	1	Cp_Uni_031873	map01130
Biosynthesis of antibiotics	158	hydratase	ec:4.2.1.2	2	Cp_Uni_062430, Cp_Uni_169893	map01130
Biosynthesis of antibiotics	158	decarboxylase	ec:4.1.1.20	2	Cp_Uni_258127, Cp_Uni_258126	map01130
Biosynthesis of antibiotics	158	arginine amidinase	ec:3.5.3.1	1	Cp_Uni_337363	map01130
Biosynthesis of antibiotics	158	transaminase	ec:2.6.1.52	4	Cp_Uni_270428, Cp_Uni_270427, Cp_Uni_270425, Cp_Uni_270424	map01130
Biosynthesis of antibiotics	158	equilase	ec:1.11.1.6	12	Cp_Uni_169470, Cp_Uni_193721, Cp_Uni_001142, Cp_Uni_015451, Cp_Uni_264001, Cp_Uni_053910, Cp_Uni_193719, Cp_Uni_193718, Cp_Uni_193717, Cp_Uni_193716, Cp_Uni_193715, Cp_Uni_311083	map01130
Biosynthesis of antibiotics	158	kinase	ec:2.7.2.4	1	Cp_Uni_079544	map01130
Biosynthesis of antibiotics	158	kinase	ec:2.7.2.3	1	Cp_Uni_130070	map01130
Biosynthesis of antibiotics	158	decarboxylase	ec:4.1.1.82	4	Cp_Uni_154677, Cp_Uni_154682, Cp_Uni_154679, Cp_Uni_154678	map01130
Biosynthesis of antibiotics	158	lyase	ec:4.3.2.1	1	Cp_Uni_185678	map01130
Biosynthesis of antibiotics	158	lyase	ec:4.3.2.2	1	Cp_Uni_157577	map01130
Biosynthesis of antibiotics	158	kinase	ec:2.7.1.40	7	Cp_Uni_196272, Cp_Uni_251489, Cp_Uni_251491, Cp_Uni_251490, Cp_Uni_251495, Cp_Uni_251493, Cp_Uni_251492	map01130
Biosynthesis of antibiotics	158	deaminase	ec:3.5.4.6	4	Cp_Uni_153378, Cp_Uni_153377, Cp_Uni_153376, Cp_Uni_153375	map01130
Biosynthesis of antibiotics	158	dehydrogenase	ec:1.2.1.41	2	Cp_Uni_027431, Cp_Uni_028358	map01130
Biosynthesis of antibiotics	158	synthase	ec:6.3.2.6	1	Cp_Uni_100441	map01130
Biosynthesis of antibiotics	158	hexokinase type IV glucokinase	ec:2.7.1.1	2	Cp_Uni_014758, Cp_Uni_023978	map01130
Biosynthesis of antibiotics	158	synthase	ec:4.2.3.5	2	Cp_Uni_246990, Cp_Uni_347789	map01130
Biosynthesis of antibiotics	158	transaminase	ec:2.6.1.42	1	Cp_Uni_043443	map01130
Biosynthesis of antibiotics	158	ligase	ec:6.2.1.1	1	Cp_Uni_276644	map01130
Biosynthesis of antibiotics	158	3-epimerase	ec:5.1.3.1	1	Cp_Uni_034176	map01130
Biosynthesis of antibiotics	158	hexose diphosphatase	ec:3.1.3.11	2	Cp_Uni_117741, Cp_Uni_117742	map01130
Biosynthesis of antibiotics	158	diphosphate synthase	ec:2.5.1.29	1	Cp_Uni_206177	map01130
Biosynthesis of antibiotics	158	adenylyltransferase	ec:2.7.7.4	3	Cp_Uni_148344, Cp_Uni_148346, Cp_Uni_148345	map01130
Biosynthesis of antibiotics	158	uridylyltransferase	ec:2.7.7.9	2	Cp_Uni_138573, Cp_Uni_138572	map01130
Biosynthesis of antibiotics	158	oxidase	ec:1.8.3.5	1	Cp_Uni_265036	map01130
Biosynthesis of antibiotics	158	ligase	ec:6.3.4.13	1	Cp_Uni_028665	map01130
Biosynthesis of antibiotics	158	diphosphokinase	ec:2.7.6.1	1	Cp_Uni_329660	map01130
Biosynthesis of antibiotics	158	phosphogluconolactonase	ec:3.1.1.31	2	Cp_Uni_297241, Cp_Uni_316240	map01130
Biosynthesis of antibiotics	158	dehydrogenase	ec:1.8.1.4	1	Cp_Uni_174401	map01130
Biosynthesis of antibiotics	158	isomerase	ec:5.3.1.1	1	Cp_Uni_108731	map01130
Biosynthesis of antibiotics	158	isomerase	ec:5.3.1.6	1	Cp_Uni_048855	map01130
Biosynthesis of antibiotics	158	4-phosphate cytidylyltransferase	ec:2.7.7.60	1	Cp_Uni_369639	map01130
Biosynthesis of antibiotics	158	uridylyltransferase	ec:2.7.7.64	2	Cp_Uni_138573, Cp_Uni_138572	map01130
Biosynthesis of antibiotics	158	phosphatase	ec:3.1.3.3	3	Cp_Uni_022591, Cp_Uni_144489, Cp_Uni_144488	map01130
Biosynthesis of antibiotics	158	O-methyltransferase	ec:2.1.1.100	1	Cp_Uni_289358	map01130
Biosynthesis of antibiotics	158	dehydrogenase	ec:1.1.1.1	1	Cp_Uni_195773	map01130
Biosynthesis of antibiotics	158	transaminase	ec:2.6.1.5	1	Cp_Uni_028687	map01130
Biosynthesis of antibiotics	158	dehydrogenase	ec:1.1.1.95	1	Cp_Uni_098776	map01130
Biosynthesis of antibiotics	158	hydratase	ec:4.2.1.11	6	Cp_Uni_193941, Cp_Uni_001497, Cp_Uni_198689, Cp_Uni_314503, Cp_Uni_353393, Cp_Uni_069262	map01130
Biosynthesis of antibiotics	158	Delta-isomerase	ec:5.3.3.2	1	Cp_Uni_040736	map01130
Biosynthesis of antibiotics	158	hydratase	ec:4.2.1.17	1	Cp_Uni_026902	map01130
Biosynthesis of antibiotics	158	synthase (NADH)	ec:1.4.1.14	1	Cp_Uni_193223	map01130
Biosynthesis of antibiotics	158	deacetylase	ec:3.5.1.25	1	Cp_Uni_041722	map01130
Biosynthesis of antibiotics	158	dehydrogenase	ec:1.1.1.37	1	Cp_Uni_030428	map01130
Biosynthesis of antibiotics	158	dehydrogenase	ec:1.1.1.35	5	Cp_Uni_026902, Cp_Uni_250489, Cp_Uni_269186, Cp_Uni_250487, Cp_Uni_021524	map01130
Biosynthesis of antibiotics	158	dehydrogenase (NADP+-dependent, decarboxylating)	ec:1.1.1.44	2	Cp_Uni_211681, Cp_Uni_008192	map01130
Biosynthesis of antibiotics	158	dehydrogenase (NADP+)	ec:1.1.1.42	2	Cp_Uni_152370, Cp_Uni_031720	map01130
Biosynthesis of antibiotics	158	dehydrogenase (NAD+)	ec:1.1.1.41	1	Cp_Uni_191209	map01130
Biosynthesis of antibiotics	158	dehydrogenase (NADP+)	ec:1.1.1.49	1	Cp_Uni_316240	map01130
Biosynthesis of antibiotics	158	mutase	ec:5.4.2.3	1	Cp_Uni_017897	map01130
Biosynthesis of antibiotics	158	mutase	ec:5.4.2.9	1	Cp_Uni_286664	map01130
Biosynthesis of antibiotics	158	synthase	ec:6.3.5.3	1	Cp_Uni_197049	map01130
Biosynthesis of antibiotics	158	citrate synthase	ec:2.3.3.8	1	Cp_Uni_251428	map01130
Biosynthesis of antibiotics	158	phosphoribosyldiphosphate 5-amidotransferase	ec:2.4.2.14	1	Cp_Uni_021125	map01130
Biosynthesis of antibiotics	158	reductase	ec:1.5.1.2	2	Cp_Uni_034500, Cp_Uni_061957	map01130
Biosynthesis of antibiotics	158	(Si)-synthase	ec:2.3.3.1	1	Cp_Uni_243857	map01130
Biosynthesis of antibiotics	158	dehydrogenase (succinyl-transferring)	ec:1.2.4.2	2	Cp_Uni_261733, Cp_Uni_261734	map01130
Biosynthesis of antibiotics	158	dehydrogenase (acetyl-transferring)	ec:1.2.4.1	2	Cp_Uni_032589, Cp_Uni_293435	map01130
Biosynthesis of antibiotics	158	3,5-epimerase	ec:5.1.3.13	2	Cp_Uni_030838, Cp_Uni_014335	map01130
Pyrimidine metabolism	119	kinase	ec:2.7.4.6	18	Cp_Uni_061940, Cp_Uni_124979, Cp_Uni_124978, Cp_Uni_124975, Cp_Uni_230653, Cp_Uni_230654, Cp_Uni_124977, Cp_Uni_124976, Cp_Uni_124971, Cp_Uni_019669, Cp_Uni_124973, Cp_Uni_144711, Cp_Uni_124972, Cp_Uni_020860, Cp_Uni_094299, Cp_Uni_001849, Cp_Uni_134598, Cp_Uni_304508	map00240
Pyrimidine metabolism	119	kinase	ec:2.7.4.9	1	Cp_Uni_021093	map00240
Pyrimidine metabolism	119	decarboxylase	ec:4.1.1.23	3	Cp_Uni_192289, Cp_Uni_192288, Cp_Uni_192287	map00240
Pyrimidine metabolism	119	deaminase	ec:3.5.4.5	2	Cp_Uni_100405, Cp_Uni_036802	map00240
Pyrimidine metabolism	119	reductase	ec:1.17.4.1	1	Cp_Uni_371092	map00240
Pyrimidine metabolism	119	kinase	ec:2.7.1.21	1	Cp_Uni_122523	map00240
Pyrimidine metabolism	119	diphosphatase	ec:3.6.1.19	4	Cp_Uni_201321, Cp_Uni_275376, Cp_Uni_201320, Cp_Uni_026217	map00240
Pyrimidine metabolism	119	diphosphatase	ec:3.6.1.23	2	Cp_Uni_201321, Cp_Uni_201320	map00240
Pyrimidine metabolism	119	RNA polymerase	ec:2.7.7.6	36	Cp_Uni_010611, Cp_Uni_088828, Cp_Uni_119834, Cp_Uni_353143, Cp_Uni_272155, Cp_Uni_132130, Cp_Uni_081632, Cp_Uni_019925, Cp_Uni_078921, Cp_Uni_045780, Cp_Uni_032501, Cp_Uni_127533, Cp_Uni_046149, Cp_Uni_287206, Cp_Uni_214009, Cp_Uni_284173, Cp_Uni_284174, Cp_Uni_333120, Cp_Uni_029649, Cp_Uni_030796, Cp_Uni_019954, Cp_Uni_166319, Cp_Uni_016768, Cp_Uni_127531, Cp_Uni_150882, Cp_Uni_019985, Cp_Uni_34…	map00240
Pyrimidine metabolism	119	DNA polymerase	ec:2.7.7.7	31	Cp_Uni_191886, Cp_Uni_191884, Cp_Uni_191885, Cp_Uni_168224, Cp_Uni_191883, Cp_Uni_142395, Cp_Uni_294649, Cp_Uni_294648, Cp_Uni_024912, Cp_Uni_106336, Cp_Uni_199044, Cp_Uni_111448, Cp_Uni_027802, Cp_Uni_272784, Cp_Uni_294176, Cp_Uni_294650, Cp_Uni_272783, Cp_Uni_192743, Cp_Uni_272782, Cp_Uni_294651, Cp_Uni_271294, Cp_Uni_271293, Cp_Uni_162912, Cp_Uni_182587, Cp_Uni_256058, Cp_Uni_272787, Cp_Uni_03…	map00240
Pyrimidine metabolism	119	nucleotidyltransferase	ec:2.7.7.8	2	Cp_Uni_116463, Cp_Uni_116464	map00240
Pyrimidine metabolism	119	reductase	ec:1.8.1.9	1	Cp_Uni_287013	map00240
Pyrimidine metabolism	119	uridine 5'-nucleotidase	ec:3.1.3.5	5	Cp_Uni_160472, Cp_Uni_160473, Cp_Uni_231194, Cp_Uni_160477, Cp_Uni_160478	map00240
Pyrimidine metabolism	119	phosphoribosyltransferase	ec:2.4.2.10	2	Cp_Uni_192288, Cp_Uni_192287	map00240
Pyrimidine metabolism	119	deaminase	ec:3.5.4.12	1	Cp_Uni_291438	map00240
Pyrimidine metabolism	119	phosphorylase	ec:2.4.2.3	1	Cp_Uni_126339	map00240
Pyrimidine metabolism	119	phosphorylase	ec:2.4.2.2	5	Cp_Uni_002328, Cp_Uni_026498, Cp_Uni_002327, Cp_Uni_002326, Cp_Uni_002325	map00240
Pyrimidine metabolism	119	kinase	ec:2.7.4.14	2	Cp_Uni_172613, Cp_Uni_172612	map00240
Pyrimidine metabolism	119	phosphorylase	ec:2.4.2.1	5	Cp_Uni_247036, Cp_Uni_247034, Cp_Uni_173229, Cp_Uni_247038, Cp_Uni_247037	map00240
Drug metabolism - other enzymes	80	deaminase	ec:3.5.4.5	2	Cp_Uni_100405, Cp_Uni_036802	map00983
Drug metabolism - other enzymes	80	kinase	ec:2.7.1.21	1	Cp_Uni_122523	map00983
Drug metabolism - other enzymes	80	diphosphatase	ec:3.6.1.19	4	Cp_Uni_201321, Cp_Uni_275376, Cp_Uni_201320, Cp_Uni_026217	map00983
Drug metabolism - other enzymes	80	oxidase	ec:1.17.3.2	3	Cp_Uni_217026, Cp_Uni_217025, Cp_Uni_028317	map00983
Drug metabolism - other enzymes	80	ali-esterase	ec:3.1.1.1	61	Cp_Uni_275802, Cp_Uni_187589, Cp_Uni_204807, Cp_Uni_080184, Cp_Uni_121253, Cp_Uni_080183, Cp_Uni_128920, Cp_Uni_204806, Cp_Uni_263977, Cp_Uni_095279, Cp_Uni_039662, Cp_Uni_132826, Cp_Uni_213436, Cp_Uni_166494, Cp_Uni_229357, Cp_Uni_207489, Cp_Uni_229358, Cp_Uni_240570, Cp_Uni_209341, Cp_Uni_240571, Cp_Uni_316240, Cp_Uni_372891, Cp_Uni_009336, Cp_Uni_011679, Cp_Uni_339906, Cp_Uni_128918, Cp_Uni_29…	map00983
Drug metabolism - other enzymes	80	dehydrogenase	ec:1.1.1.205	3	Cp_Uni_264658, Cp_Uni_264659, Cp_Uni_264657	map00983
Drug metabolism - other enzymes	80	synthase (glutamine-hydrolysing)	ec:6.3.5.2	1	Cp_Uni_161457	map00983
Drug metabolism - other enzymes	80	phosphoribosyltransferase	ec:2.4.2.10	2	Cp_Uni_192288, Cp_Uni_192287	map00983
Drug metabolism - other enzymes	80	1-naphthol glucuronyltransferase	ec:2.4.1.17	1	Cp_Uni_219933	map00983
Drug metabolism - other enzymes	80	phosphoribosyltransferase	ec:2.4.2.8	1	Cp_Uni_009815	map00983
Drug metabolism - other enzymes	80	phosphorylase	ec:2.4.2.3	1	Cp_Uni_126339	map00983
Phenylpropanoid biosynthesis	73	lactoperoxidase	ec:1.11.1.7	73	Cp_Uni_313925, Cp_Uni_207239, Cp_Uni_218017, Cp_Uni_323375, Cp_Uni_020161, Cp_Uni_218018, Cp_Uni_013585, Cp_Uni_218016, Cp_Uni_218013, Cp_Uni_123399, Cp_Uni_015451, Cp_Uni_218008, Cp_Uni_218009, Cp_Uni_367825, Cp_Uni_198957, Cp_Uni_218021, Cp_Uni_358203, Cp_Uni_034498, Cp_Uni_053910, Cp_Uni_215630, Cp_Uni_218026, Cp_Uni_010188, Cp_Uni_218027, Cp_Uni_218024, Cp_Uni_218025, Cp_Uni_218022, Cp_Uni_23…	map00940
Phosphatidylinositol signaling system	67	kinase (ATP)	ec:2.7.1.107	25	Cp_Uni_195905, Cp_Uni_173837, Cp_Uni_186312, Cp_Uni_157870, Cp_Uni_334325, Cp_Uni_186311, Cp_Uni_020950, Cp_Uni_001139, Cp_Uni_157865, Cp_Uni_001138, Cp_Uni_157864, Cp_Uni_001137, Cp_Uni_157867, Cp_Uni_186306, Cp_Uni_186307, Cp_Uni_186308, Cp_Uni_020146, Cp_Uni_157872, Cp_Uni_157871, Cp_Uni_157874, Cp_Uni_157873, Cp_Uni_157876, Cp_Uni_157875, Cp_Uni_157878, Cp_Uni_157877	map04070
Phosphatidylinositol signaling system	67	3-kinase	ec:2.7.1.127	8	Cp_Uni_012426, Cp_Uni_012372, Cp_Uni_121175, Cp_Uni_140018, Cp_Uni_121176, Cp_Uni_019856, Cp_Uni_182845, Cp_Uni_243870	map04070
Phosphatidylinositol signaling system	67	4-kinase	ec:2.7.1.67	3	Cp_Uni_262080, Cp_Uni_262082, Cp_Uni_262083	map04070
Phosphatidylinositol signaling system	67	phospholipase C	ec:3.1.4.11	18	Cp_Uni_006330, Cp_Uni_254248, Cp_Uni_215494, Cp_Uni_235820, Cp_Uni_254252, Cp_Uni_235821, Cp_Uni_235822, Cp_Uni_235823, Cp_Uni_235824, Cp_Uni_003831, Cp_Uni_235825, Cp_Uni_003832, Cp_Uni_007139, Cp_Uni_130387, Cp_Uni_003685, Cp_Uni_130386, Cp_Uni_003686, Cp_Uni_003830	map04070
Phosphatidylinositol signaling system	67	inositol-1,3-bisphosphate 3-phosphatase	ec:3.1.3.64	2	Cp_Uni_131756, Cp_Uni_131757	map04070
Phosphatidylinositol signaling system	67	3-kinase	ec:2.7.1.137	1	Cp_Uni_008966	map04070
Phosphatidylinositol signaling system	67	2-kinase	ec:2.7.1.158	3	Cp_Uni_213921, Cp_Uni_213926, Cp_Uni_213925	map04070
Phosphatidylinositol signaling system	67	5/6-kinase	ec:2.7.1.159	1	Cp_Uni_213843	map04070
Phosphatidylinositol signaling system	67	kinase C	ec:2.7.11.13	5	Cp_Uni_029938, Cp_Uni_029695, Cp_Uni_278927, Cp_Uni_092720, Cp_Uni_060806	map04070
Phosphatidylinositol signaling system	67	cytidylyltransferase	ec:2.7.7.41	1	Cp_Uni_206495	map04070
Glutathione metabolism	54	peroxidase	ec:1.11.1.9	24	Cp_Uni_313925, Cp_Uni_218021, Cp_Uni_218032, Cp_Uni_227305, Cp_Uni_218030, Cp_Uni_358203, Cp_Uni_028982, Cp_Uni_280848, Cp_Uni_218017, Cp_Uni_218039, Cp_Uni_218018, Cp_Uni_218026, Cp_Uni_218016, Cp_Uni_218027, Cp_Uni_218013, Cp_Uni_218024, Cp_Uni_218035, Cp_Uni_218025, Cp_Uni_218022, Cp_Uni_218008, Cp_Uni_218009, Cp_Uni_165140, Cp_Uni_000475, Cp_Uni_000473	map00480
Glutathione metabolism	54	reductase	ec:1.17.4.1	1	Cp_Uni_371092	map00480
Glutathione metabolism	54	synthase	ec:6.3.2.3	2	Cp_Uni_192992, Cp_Uni_325982	map00480
Glutathione metabolism	54	ligase	ec:6.3.2.2	2	Cp_Uni_200049, Cp_Uni_200047	map00480
Glutathione metabolism	54	transferase	ec:2.5.1.18	4	Cp_Uni_225678, Cp_Uni_341225, Cp_Uni_220414, Cp_Uni_257229	map00480
Glutathione metabolism	54	reductase	ec:1.8.1.7	1	Cp_Uni_215530	map00480
Glutathione metabolism	54	dehydrogenase (NADP+-dependent, decarboxylating)	ec:1.1.1.44	2	Cp_Uni_211681, Cp_Uni_008192	map00480
Glutathione metabolism	54	dehydrogenase (NADP+)	ec:1.1.1.42	2	Cp_Uni_152370, Cp_Uni_031720	map00480
Glutathione metabolism	54	gamma-glutamyl-amino acid cyclotransferase	ec:2.3.2.4	6	Cp_Uni_129114, Cp_Uni_129113, Cp_Uni_129112, Cp_Uni_129111, Cp_Uni_129110, Cp_Uni_129109	map00480
Glutathione metabolism	54	glutamyl transpeptidase	ec:2.3.2.2	7	Cp_Uni_204516, Cp_Uni_282724, Cp_Uni_115966, Cp_Uni_134475, Cp_Uni_134474, Cp_Uni_282723, Cp_Uni_313856	map00480
Glutathione metabolism	54	dehydrogenase (NADP+)	ec:1.1.1.49	1	Cp_Uni_316240	map00480
Glutathione metabolism	54	thioredoxin peroxidase	ec:1.11.1.15	2	Cp_Uni_026308, Cp_Uni_025888	map00480
Glycine, serine and threonine metabolism	54	hydroxymethyltransferase	ec:2.1.2.1	1	Cp_Uni_022924	map00260
Glycine, serine and threonine metabolism	54	S-methyltransferase	ec:2.1.1.5	5	Cp_Uni_045660, Cp_Uni_106187, Cp_Uni_261395, Cp_Uni_017549, Cp_Uni_351370	map00260
Glycine, serine and threonine metabolism	54	oxidase	ec:1.4.3.3	8	Cp_Uni_119405, Cp_Uni_119404, Cp_Uni_119407, Cp_Uni_119406, Cp_Uni_119408, Cp_Uni_159234, Cp_Uni_159232, Cp_Uni_017577	map00260
Glycine, serine and threonine metabolism	54	transaminase	ec:2.6.1.52	4	Cp_Uni_270428, Cp_Uni_270427, Cp_Uni_270425, Cp_Uni_270424	map00260
Glycine, serine and threonine metabolism	54	dehydrogenase (aminomethyl-transferring)	ec:1.4.4.2	1	Cp_Uni_009099	map00260
Glycine, serine and threonine metabolism	54	racemase	ec:5.1.1.10	11	Cp_Uni_268791, Cp_Uni_268792, Cp_Uni_268793, Cp_Uni_268794, Cp_Uni_268790, Cp_Uni_268788, Cp_Uni_106034, Cp_Uni_268789, Cp_Uni_268795, Cp_Uni_268796, Cp_Uni_268787	map00260
Glycine, serine and threonine metabolism	54	kinase	ec:2.7.2.4	1	Cp_Uni_079544	map00260
Glycine, serine and threonine metabolism	54	synthase	ec:2.3.1.37	3	Cp_Uni_259306, Cp_Uni_259304, Cp_Uni_259305	map00260
Glycine, serine and threonine metabolism	54	C-acetyltransferase	ec:2.3.1.29	1	Cp_Uni_045364	map00260
Glycine, serine and threonine metabolism	54	dehydrogenase	ec:1.8.1.4	1	Cp_Uni_174401	map00260
Glycine, serine and threonine metabolism	54	S-aminomethyldihydrolipoylprotein:(6S)-tetrahydrofolate aminomethyltransferase (ammonia-forming)	ec:2.1.2.10	1	Cp_Uni_198246	map00260
Glycine, serine and threonine metabolism	54	phosphatase	ec:3.1.3.3	3	Cp_Uni_022591, Cp_Uni_144489, Cp_Uni_144488	map00260
Glycine, serine and threonine metabolism	54	dehydrogenase	ec:1.1.1.1	1	Cp_Uni_195773	map00260
Glycine, serine and threonine metabolism	54	dehydrogenase	ec:1.1.1.95	1	Cp_Uni_098776	map00260
Glycine, serine and threonine metabolism	54	oxidase	ec:1.4.3.21	12	Cp_Uni_168900, Cp_Uni_249545, Cp_Uni_098714, Cp_Uni_249546, Cp_Uni_208141, Cp_Uni_077138, Cp_Uni_092913, Cp_Uni_256800, Cp_Uni_265374, Cp_Uni_153306, Cp_Uni_177844, Cp_Uni_032559	map00260
Aminoacyl-tRNA biosynthesis	53	ligase	ec:6.1.1.6	3	Cp_Uni_030011, Cp_Uni_143220, Cp_Uni_143221	map00970
Aminoacyl-tRNA biosynthesis	53	ligase	ec:6.1.1.7	6	Cp_Uni_253959, Cp_Uni_030058, Cp_Uni_253954, Cp_Uni_253966, Cp_Uni_253977, Cp_Uni_253961	map00970
Aminoacyl-tRNA biosynthesis	53	ligase	ec:6.1.1.9	2	Cp_Uni_054806, Cp_Uni_210380	map00970
Aminoacyl-tRNA biosynthesis	53	ligase	ec:6.1.1.2	3	Cp_Uni_021343, Cp_Uni_191220, Cp_Uni_191221	map00970
Aminoacyl-tRNA biosynthesis	53	ligase	ec:6.1.1.4	3	Cp_Uni_039662, Cp_Uni_229357, Cp_Uni_229358	map00970
Aminoacyl-tRNA biosynthesis	53	ligase	ec:6.1.1.5	2	Cp_Uni_009336, Cp_Uni_372891	map00970
Aminoacyl-tRNA biosynthesis	53	ligase	ec:6.1.1.1	1	Cp_Uni_019603	map00970
Aminoacyl-tRNA biosynthesis	53	ligase	ec:6.1.1.18	1	Cp_Uni_023641	map00970
Aminoacyl-tRNA biosynthesis	53	ligase	ec:6.1.1.17	3	Cp_Uni_333832, Cp_Uni_086579, Cp_Uni_248161	map00970
Aminoacyl-tRNA biosynthesis	53	ligase	ec:6.1.1.19	3	Cp_Uni_020014, Cp_Uni_029221, Cp_Uni_005217	map00970
Aminoacyl-tRNA biosynthesis	53	ligase	ec:6.1.1.14	1	Cp_Uni_046154	map00970
Aminoacyl-tRNA biosynthesis	53	ligase	ec:6.1.1.16	2	Cp_Uni_158053, Cp_Uni_028464	map00970
Aminoacyl-tRNA biosynthesis	53	ligase	ec:6.1.1.15	6	Cp_Uni_366442, Cp_Uni_366443, Cp_Uni_363507, Cp_Uni_255628, Cp_Uni_165671, Cp_Uni_361710	map00970
Aminoacyl-tRNA biosynthesis	53	ligase	ec:6.1.1.10	2	Cp_Uni_016351, Cp_Uni_017521	map00970
Aminoacyl-tRNA biosynthesis	53	ligase	ec:6.1.1.12	1	Cp_Uni_004305	map00970
Aminoacyl-tRNA biosynthesis	53	ligase	ec:6.1.1.11	3	Cp_Uni_011744, Cp_Uni_320358, Cp_Uni_261630	map00970
Aminoacyl-tRNA biosynthesis	53	ligase	ec:6.1.1.21	3	Cp_Uni_206599, Cp_Uni_206598, Cp_Uni_080519	map00970
Aminoacyl-tRNA biosynthesis	53	ligase	ec:6.1.1.20	7	Cp_Uni_215271, Cp_Uni_223801, Cp_Uni_069886, Cp_Uni_028535, Cp_Uni_223802, Cp_Uni_254247, Cp_Uni_047939	map00970
Aminoacyl-tRNA biosynthesis	53	ligase	ec:6.1.1.22	1	Cp_Uni_006157	map00970
Glycerophospholipid metabolism	50	phosphodiesterase	ec:3.1.4.46	4	Cp_Uni_169461, Cp_Uni_024047, Cp_Uni_169458, Cp_Uni_023975	map00564
Glycerophospholipid metabolism	50	kinase (ATP)	ec:2.7.1.107	25	Cp_Uni_195905, Cp_Uni_173837, Cp_Uni_186312, Cp_Uni_157870, Cp_Uni_334325, Cp_Uni_186311, Cp_Uni_020950, Cp_Uni_001139, Cp_Uni_157865, Cp_Uni_001138, Cp_Uni_157864, Cp_Uni_001137, Cp_Uni_157867, Cp_Uni_186306, Cp_Uni_186307, Cp_Uni_186308, Cp_Uni_020146, Cp_Uni_157872, Cp_Uni_157871, Cp_Uni_157874, Cp_Uni_157873, Cp_Uni_157876, Cp_Uni_157875, Cp_Uni_157878, Cp_Uni_157877	map00564
Glycerophospholipid metabolism	50	A2	ec:3.1.1.4	10	Cp_Uni_157958, Cp_Uni_240569, Cp_Uni_307030, Cp_Uni_013763, Cp_Uni_207489, Cp_Uni_204807, Cp_Uni_240570, Cp_Uni_240571, Cp_Uni_288018, Cp_Uni_204806	map00564
Glycerophospholipid metabolism	50	O-acyltransferase	ec:2.3.1.51	1	Cp_Uni_093265	map00564
Glycerophospholipid metabolism	50	phosphatase	ec:3.1.3.4	2	Cp_Uni_190665, Cp_Uni_190667	map00564
Glycerophospholipid metabolism	50	cytidylyltransferase	ec:2.7.7.41	1	Cp_Uni_206495	map00564
Glycerophospholipid metabolism	50	D	ec:3.1.4.4	5	Cp_Uni_277490, Cp_Uni_255247, Cp_Uni_042826, Cp_Uni_088443, Cp_Uni_088442	map00564
Glycerophospholipid metabolism	50	dehydrogenase	ec:1.1.5.3	2	Cp_Uni_134834, Cp_Uni_134833	map00564
Amino sugar and nucleotide sugar metabolism	48	transaminase (isomerizing)	ec:2.6.1.16	2	Cp_Uni_334885, Cp_Uni_163746	map00520
Amino sugar and nucleotide sugar metabolism	48	hexokinase type IV glucokinase	ec:2.7.1.1	2	Cp_Uni_014758, Cp_Uni_023978	map00520
Amino sugar and nucleotide sugar metabolism	48	galactokinase (phosphorylating)	ec:2.7.1.6	1	Cp_Uni_275044	map00520
Amino sugar and nucleotide sugar metabolism	48	4-epimerase	ec:5.1.3.2	2	Cp_Uni_188352, Cp_Uni_026128	map00520
Amino sugar and nucleotide sugar metabolism	48	uridylyltransferase	ec:2.7.7.9	2	Cp_Uni_138573, Cp_Uni_138572	map00520
Amino sugar and nucleotide sugar metabolism	48	synthase	ec:1.1.1.271	1	Cp_Uni_019891	map00520
Amino sugar and nucleotide sugar metabolism	48	mutase	ec:5.4.99.9	3	Cp_Uni_005099, Cp_Uni_318873, Cp_Uni_160084	map00520
Amino sugar and nucleotide sugar metabolism	48	1-carboxyvinyltransferase	ec:2.5.1.7	1	Cp_Uni_242965	map00520
Amino sugar and nucleotide sugar metabolism	48	deaminase	ec:3.5.99.6	1	Cp_Uni_127492	map00520
Amino sugar and nucleotide sugar metabolism	48	isomerase	ec:5.3.1.8	1	Cp_Uni_009120	map00520
Amino sugar and nucleotide sugar metabolism	48	uridylyltransferase	ec:2.7.7.64	2	Cp_Uni_138573, Cp_Uni_138572	map00520
Amino sugar and nucleotide sugar metabolism	48	hexosaminidase	ec:3.2.1.52	14	Cp_Uni_193964, Cp_Uni_277845, Cp_Uni_193963, Cp_Uni_351871, Cp_Uni_167179, Cp_Uni_001591, Cp_Uni_001590, Cp_Uni_115150, Cp_Uni_124876, Cp_Uni_316900, Cp_Uni_085781, Cp_Uni_213199, Cp_Uni_019318, Cp_Uni_274434	map00520
Amino sugar and nucleotide sugar metabolism	48	4,6-dehydratase	ec:4.2.1.47	1	Cp_Uni_005875	map00520
Amino sugar and nucleotide sugar metabolism	48	deacetylase	ec:3.5.1.25	1	Cp_Uni_041722	map00520
Amino sugar and nucleotide sugar metabolism	48	uridylyltransferase	ec:2.7.7.12	2	Cp_Uni_145143, Cp_Uni_022372	map00520
Amino sugar and nucleotide sugar metabolism	48	mutase	ec:5.4.2.3	1	Cp_Uni_017897	map00520
Amino sugar and nucleotide sugar metabolism	48	6-dehydrogenase	ec:1.1.1.22	1	Cp_Uni_282265	map00520
Amino sugar and nucleotide sugar metabolism	48	chitodextrinase	ec:3.2.1.14	12	Cp_Uni_170825, Cp_Uni_279904, Cp_Uni_279903, Cp_Uni_282156, Cp_Uni_316123, Cp_Uni_040627, Cp_Uni_022497, Cp_Uni_246182, Cp_Uni_003239, Cp_Uni_292630, Cp_Uni_021413, Cp_Uni_179517	map00520
Other glycan degradation	46	psychosine hydrolase	ec:3.2.1.45	4	Cp_Uni_021144, Cp_Uni_158264, Cp_Uni_158263, Cp_Uni_368592	map00511
Other glycan degradation	46	alpha-fucosidase	ec:3.2.1.51	10	Cp_Uni_223893, Cp_Uni_224135, Cp_Uni_224136, Cp_Uni_028454, Cp_Uni_106210, Cp_Uni_028754, Cp_Uni_039788, Cp_Uni_224144, Cp_Uni_224134, Cp_Uni_107576	map00511
Other glycan degradation	46	hexosaminidase	ec:3.2.1.52	14	Cp_Uni_193964, Cp_Uni_277845, Cp_Uni_193963, Cp_Uni_351871, Cp_Uni_167179, Cp_Uni_001591, Cp_Uni_001590, Cp_Uni_115150, Cp_Uni_124876, Cp_Uni_316900, Cp_Uni_085781, Cp_Uni_213199, Cp_Uni_019318, Cp_Uni_274434	map00511
Other glycan degradation	46	endo-beta-N-acetylglucosaminidase	ec:3.2.1.96	1	Cp_Uni_007922	map00511
Other glycan degradation	46	alpha-D-mannosidase	ec:3.2.1.24	14	Cp_Uni_202844, Cp_Uni_157680, Cp_Uni_167278, Cp_Uni_133480, Cp_Uni_239475, Cp_Uni_239476, Cp_Uni_175264, Cp_Uni_175265, Cp_Uni_304449, Cp_Uni_267910, Cp_Uni_133479, Cp_Uni_133478, Cp_Uni_133477, Cp_Uni_157679	map00511
Other glycan degradation	46	mannanase	ec:3.2.1.25	2	Cp_Uni_204478, Cp_Uni_204477	map00511
Other glycan degradation	46	lactase (ambiguous)	ec:3.2.1.23	1	Cp_Uni_010349	map00511
Arginine and proline metabolism	45	decarboxylase	ec:4.1.1.50	1	Cp_Uni_174487	map00330
Arginine and proline metabolism	45	synthase (NADPH)	ec:1.14.13.39	3	Cp_Uni_313521, Cp_Uni_218048, Cp_Uni_004897	map00330
Arginine and proline metabolism	45	oxidase	ec:1.4.3.3	8	Cp_Uni_119405, Cp_Uni_119404, Cp_Uni_119407, Cp_Uni_119406, Cp_Uni_119408, Cp_Uni_159234, Cp_Uni_159232, Cp_Uni_017577	map00330
Arginine and proline metabolism	45	arginine amidinase	ec:3.5.3.1	1	Cp_Uni_337363	map00330
Arginine and proline metabolism	45	dehydrogenase	ec:1.2.1.41	2	Cp_Uni_027431, Cp_Uni_028358	map00330
Arginine and proline metabolism	45	synthase	ec:6.3.2.11	9	Cp_Uni_278507, Cp_Uni_278508, Cp_Uni_005464, Cp_Uni_041541, Cp_Uni_278509, Cp_Uni_340830, Cp_Uni_010163, Cp_Uni_102914, Cp_Uni_002634	map00330
Arginine and proline metabolism	45	dioxygenase	ec:1.14.11.2	9	Cp_Uni_045214, Cp_Uni_236136, Cp_Uni_021253, Cp_Uni_031165, Cp_Uni_213734, Cp_Uni_155991, Cp_Uni_103706, Cp_Uni_020623, Cp_Uni_022745	map00330
Arginine and proline metabolism	45	racemase	ec:5.1.1.4	10	Cp_Uni_268791, Cp_Uni_268792, Cp_Uni_268793, Cp_Uni_268794, Cp_Uni_268790, Cp_Uni_268788, Cp_Uni_268789, Cp_Uni_268795, Cp_Uni_268796, Cp_Uni_268787	map00330
Arginine and proline metabolism	45	reductase	ec:1.5.1.2	2	Cp_Uni_034500, Cp_Uni_061957	map00330
Glycolysis / Gluconeogenesis	43	aldolase	ec:4.1.2.13	6	Cp_Uni_262847, Cp_Uni_025387, Cp_Uni_039206, Cp_Uni_014525, Cp_Uni_285713, Cp_Uni_069807	map00010
Glycolysis / Gluconeogenesis	43	carboxykinase (GTP)	ec:4.1.1.32	1	Cp_Uni_089039	map00010
Glycolysis / Gluconeogenesis	43	kinase	ec:2.7.2.3	1	Cp_Uni_130070	map00010
Glycolysis / Gluconeogenesis	43	kinase	ec:2.7.1.40	7	Cp_Uni_196272, Cp_Uni_251489, Cp_Uni_251491, Cp_Uni_251490, Cp_Uni_251495, Cp_Uni_251493, Cp_Uni_251492	map00010
Glycolysis / Gluconeogenesis	43	hexokinase type IV glucokinase	ec:2.7.1.1	2	Cp_Uni_014758, Cp_Uni_023978	map00010
Glycolysis / Gluconeogenesis	43	ligase	ec:6.2.1.1	1	Cp_Uni_276644	map00010
Glycolysis / Gluconeogenesis	43	hexose diphosphatase	ec:3.1.3.11	2	Cp_Uni_117741, Cp_Uni_117742	map00010
Glycolysis / Gluconeogenesis	43	dehydrogenase	ec:1.8.1.4	1	Cp_Uni_174401	map00010
Glycolysis / Gluconeogenesis	43	isomerase	ec:5.3.1.1	1	Cp_Uni_108731	map00010
Glycolysis / Gluconeogenesis	43	glucose 6-phosphate phosphatase	ec:3.1.3.9	1	Cp_Uni_040300	map00010
Glycolysis / Gluconeogenesis	43	dehydrogenase	ec:1.1.1.1	1	Cp_Uni_195773	map00010
Glycolysis / Gluconeogenesis	43	hydratase	ec:4.2.1.11	6	Cp_Uni_193941, Cp_Uni_001497, Cp_Uni_198689, Cp_Uni_314503, Cp_Uni_353393, Cp_Uni_069262	map00010
Glycolysis / Gluconeogenesis	43	dehydrogenase [NAD(P)+]	ec:1.2.1.5	11	Cp_Uni_007541, Cp_Uni_212169, Cp_Uni_212168, Cp_Uni_212167, Cp_Uni_212162, Cp_Uni_212173, Cp_Uni_212172, Cp_Uni_212171, Cp_Uni_212166, Cp_Uni_212165, Cp_Uni_212174	map00010
Glycolysis / Gluconeogenesis	43	dehydrogenase (acetyl-transferring)	ec:1.2.4.1	2	Cp_Uni_032589, Cp_Uni_293435	map00010
Glycerolipid metabolism	43	kinase (ATP)	ec:2.7.1.107	25	Cp_Uni_195905, Cp_Uni_173837, Cp_Uni_186312, Cp_Uni_157870, Cp_Uni_334325, Cp_Uni_186311, Cp_Uni_020950, Cp_Uni_001139, Cp_Uni_157865, Cp_Uni_001138, Cp_Uni_157864, Cp_Uni_001137, Cp_Uni_157867, Cp_Uni_186306, Cp_Uni_186307, Cp_Uni_186308, Cp_Uni_020146, Cp_Uni_157872, Cp_Uni_157871, Cp_Uni_157874, Cp_Uni_157873, Cp_Uni_157876, Cp_Uni_157875, Cp_Uni_157878, Cp_Uni_157877	map00561
Glycerolipid metabolism	43	kinase	ec:2.7.1.30	2	Cp_Uni_085774, Cp_Uni_085773	map00561
Glycerolipid metabolism	43	kinase	ec:2.7.1.29	3	Cp_Uni_005162, Cp_Uni_005163, Cp_Uni_130270	map00561
Glycerolipid metabolism	43	O-acyltransferase	ec:2.3.1.20	4	Cp_Uni_228217, Cp_Uni_164250, Cp_Uni_211647, Cp_Uni_035725	map00561
Glycerolipid metabolism	43	lipase	ec:3.1.1.3	6	Cp_Uni_014857, Cp_Uni_132826, Cp_Uni_121253, Cp_Uni_359631, Cp_Uni_160763, Cp_Uni_209341	map00561
Glycerolipid metabolism	43	O-acyltransferase	ec:2.3.1.51	1	Cp_Uni_093265	map00561
Glycerolipid metabolism	43	phosphatase	ec:3.1.3.4	2	Cp_Uni_190665, Cp_Uni_190667	map00561
Oxidative phosphorylation	41	diphosphatase	ec:3.6.1.1	2	Cp_Uni_116090, Cp_Uni_044338	map00190
Oxidative phosphorylation	41	oxidase	ec:1.9.3.1	26	Cp_Uni_299211, Cp_Uni_204248, Cp_Uni_182695, Cp_Uni_366087, Cp_Uni_308074, Cp_Uni_101132, Cp_Uni_101131, Cp_Uni_020111, Cp_Uni_130107, Cp_Uni_254010, Cp_Uni_319255, Cp_Uni_001299, Cp_Uni_261194, Cp_Uni_344308, Cp_Uni_004880, Cp_Uni_351373, Cp_Uni_005052, Cp_Uni_193573, Cp_Uni_333827, Cp_Uni_348857, Cp_Uni_068429, Cp_Uni_063379, Cp_Uni_068428, Cp_Uni_023599, Cp_Uni_091063, Cp_Uni_287711	map00190
Oxidative phosphorylation	41	reductase (H+-translocating)	ec:1.6.5.3	10	Cp_Uni_092237, Cp_Uni_012571, Cp_Uni_210950, Cp_Uni_255624, Cp_Uni_091504, Cp_Uni_034281, Cp_Uni_275410, Cp_Uni_276246, Cp_Uni_313845, Cp_Uni_329917	map00190
Oxidative phosphorylation	41	reductase	ec:1.10.2.2	2	Cp_Uni_017427, Cp_Uni_209364	map00190
Oxidative phosphorylation	41	dehydrogenase	ec:1.6.99.3	11	Cp_Uni_092237, Cp_Uni_012571, Cp_Uni_210950, Cp_Uni_255624, Cp_Uni_091504, Cp_Uni_034281, Cp_Uni_275410, Cp_Uni_276246, Cp_Uni_313845, Cp_Uni_037317, Cp_Uni_329917	map00190
Cysteine and methionine metabolism	39	decarboxylase	ec:4.1.1.50	1	Cp_Uni_174487	map00270
Cysteine and methionine metabolism	39	synthase	ec:3.1.3.77	1	Cp_Uni_016617	map00270
Cysteine and methionine metabolism	39	S-methyltransferase	ec:2.1.1.5	5	Cp_Uni_045660, Cp_Uni_106187, Cp_Uni_261395, Cp_Uni_017549, Cp_Uni_351370	map00270
Cysteine and methionine metabolism	39	racemase	ec:5.1.1.10	11	Cp_Uni_268791, Cp_Uni_268792, Cp_Uni_268793, Cp_Uni_268794, Cp_Uni_268790, Cp_Uni_268788, Cp_Uni_106034, Cp_Uni_268789, Cp_Uni_268795, Cp_Uni_268796, Cp_Uni_268787	map00270
Cysteine and methionine metabolism	39	kinase	ec:2.7.2.4	1	Cp_Uni_079544	map00270
Cysteine and methionine metabolism	39	dioxygenase [iron(II)-requiring]	ec:1.13.11.54	3	Cp_Uni_086941, Cp_Uni_014103, Cp_Uni_261628	map00270
Cysteine and methionine metabolism	39	dioxygenase	ec:1.13.11.20	2	Cp_Uni_177010, Cp_Uni_177009	map00270
Cysteine and methionine metabolism	39	adenosyltransferase	ec:2.5.1.6	7	Cp_Uni_031499, Cp_Uni_309301, Cp_Uni_295923, Cp_Uni_295922, Cp_Uni_071374, Cp_Uni_092480, Cp_Uni_173405	map00270
Cysteine and methionine metabolism	39	nucleosidase	ec:3.2.2.16	1	Cp_Uni_306837	map00270
Cysteine and methionine metabolism	39	synthase	ec:2.1.1.13	2	Cp_Uni_205459, Cp_Uni_029627	map00270
Cysteine and methionine metabolism	39	transaminase	ec:2.6.1.5	1	Cp_Uni_028687	map00270
Cysteine and methionine metabolism	39	S-adenosylhomocysteine synthase	ec:3.3.1.1	3	Cp_Uni_312869, Cp_Uni_355761, Cp_Uni_264935	map00270
Cysteine and methionine metabolism	39	nucleosidase	ec:3.2.2.9	1	Cp_Uni_306837	map00270
Cysteine and methionine metabolism	39	dehydrogenase	ec:1.1.1.37	1	Cp_Uni_030428	map00270
Inositol phosphate metabolism	39	3-kinase	ec:2.7.1.127	8	Cp_Uni_012426, Cp_Uni_012372, Cp_Uni_121175, Cp_Uni_140018, Cp_Uni_121176, Cp_Uni_019856, Cp_Uni_182845, Cp_Uni_243870	map00562
Inositol phosphate metabolism	39	4-kinase	ec:2.7.1.67	3	Cp_Uni_262080, Cp_Uni_262082, Cp_Uni_262083	map00562
Inositol phosphate metabolism	39	phospholipase C	ec:3.1.4.11	18	Cp_Uni_006330, Cp_Uni_254248, Cp_Uni_215494, Cp_Uni_235820, Cp_Uni_254252, Cp_Uni_235821, Cp_Uni_235822, Cp_Uni_235823, Cp_Uni_235824, Cp_Uni_003831, Cp_Uni_235825, Cp_Uni_003832, Cp_Uni_007139, Cp_Uni_130387, Cp_Uni_003685, Cp_Uni_130386, Cp_Uni_003686, Cp_Uni_003830	map00562
Inositol phosphate metabolism	39	inositol-1,3-bisphosphate 3-phosphatase	ec:3.1.3.64	2	Cp_Uni_131756, Cp_Uni_131757	map00562
Inositol phosphate metabolism	39	3-kinase	ec:2.7.1.137	1	Cp_Uni_008966	map00562
Inositol phosphate metabolism	39	1-kinase	ec:2.7.1.134	1	Cp_Uni_213843	map00562
Inositol phosphate metabolism	39	2-kinase	ec:2.7.1.158	3	Cp_Uni_213921, Cp_Uni_213926, Cp_Uni_213925	map00562
Inositol phosphate metabolism	39	5/6-kinase	ec:2.7.1.159	1	Cp_Uni_213843	map00562
Inositol phosphate metabolism	39	isomerase	ec:5.3.1.1	1	Cp_Uni_108731	map00562
Inositol phosphate metabolism	39	oxygenase	ec:1.13.99.1	2	Cp_Uni_324661, Cp_Uni_053549	map00562
Arachidonic acid metabolism	35	synthase	ec:1.14.99.1	1	Cp_Uni_142535	map00590
Arachidonic acid metabolism	35	peroxidase	ec:1.11.1.9	24	Cp_Uni_313925, Cp_Uni_218021, Cp_Uni_218032, Cp_Uni_227305, Cp_Uni_218030, Cp_Uni_358203, Cp_Uni_028982, Cp_Uni_280848, Cp_Uni_218017, Cp_Uni_218039, Cp_Uni_218018, Cp_Uni_218026, Cp_Uni_218016, Cp_Uni_218027, Cp_Uni_218013, Cp_Uni_218024, Cp_Uni_218035, Cp_Uni_218025, Cp_Uni_218022, Cp_Uni_218008, Cp_Uni_218009, Cp_Uni_165140, Cp_Uni_000475, Cp_Uni_000473	map00590
Arachidonic acid metabolism	35	A2	ec:3.1.1.4	10	Cp_Uni_157958, Cp_Uni_240569, Cp_Uni_307030, Cp_Uni_013763, Cp_Uni_207489, Cp_Uni_204807, Cp_Uni_240570, Cp_Uni_240571, Cp_Uni_288018, Cp_Uni_204806	map00590
beta-Alanine metabolism	35	transaminase	ec:2.6.1.19	2	Cp_Uni_178982, Cp_Uni_060506	map00410
beta-Alanine metabolism	35	synthase	ec:6.3.2.11	9	Cp_Uni_278507, Cp_Uni_278508, Cp_Uni_005464, Cp_Uni_041541, Cp_Uni_278509, Cp_Uni_340830, Cp_Uni_010163, Cp_Uni_102914, Cp_Uni_002634	map00410
beta-Alanine metabolism	35	hydratase	ec:4.2.1.17	1	Cp_Uni_026902	map00410
beta-Alanine metabolism	35	dehydrogenase [NAD(P)+]	ec:1.2.1.5	11	Cp_Uni_007541, Cp_Uni_212169, Cp_Uni_212168, Cp_Uni_212167, Cp_Uni_212162, Cp_Uni_212173, Cp_Uni_212172, Cp_Uni_212171, Cp_Uni_212166, Cp_Uni_212165, Cp_Uni_212174	map00410
beta-Alanine metabolism	35	oxidase	ec:1.4.3.21	12	Cp_Uni_168900, Cp_Uni_249545, Cp_Uni_098714, Cp_Uni_249546, Cp_Uni_208141, Cp_Uni_077138, Cp_Uni_092913, Cp_Uni_256800, Cp_Uni_265374, Cp_Uni_153306, Cp_Uni_177844, Cp_Uni_032559	map00410
Tryptophan metabolism	32	equilase	ec:1.11.1.6	12	Cp_Uni_169470, Cp_Uni_193721, Cp_Uni_001142, Cp_Uni_015451, Cp_Uni_264001, Cp_Uni_053910, Cp_Uni_193719, Cp_Uni_193718, Cp_Uni_193717, Cp_Uni_193716, Cp_Uni_193715, Cp_Uni_311083	map00380
Tryptophan metabolism	32	ec:3.7.1.3 kynureninase	ec:3.7.1.3	3	Cp_Uni_266033, Cp_Uni_266034, Cp_Uni_013634	map00380
Tryptophan metabolism	32	3,4-dioxygenase	ec:1.13.11.6	1	Cp_Uni_288756	map00380
Tryptophan metabolism	32	2,3-dioxygenase	ec:1.13.11.11	8	Cp_Uni_222892, Cp_Uni_222896, Cp_Uni_222901, Cp_Uni_222903, Cp_Uni_262363, Cp_Uni_262362, Cp_Uni_262364, Cp_Uni_222891	map00380
Tryptophan metabolism	32	hydratase	ec:4.2.1.17	1	Cp_Uni_026902	map00380
Tryptophan metabolism	32	dehydrogenase	ec:1.1.1.35	5	Cp_Uni_026902, Cp_Uni_250489, Cp_Uni_269186, Cp_Uni_250487, Cp_Uni_021524	map00380
Tryptophan metabolism	32	dehydrogenase (succinyl-transferring)	ec:1.2.4.2	2	Cp_Uni_261733, Cp_Uni_261734	map00380
Tryptophan metabolism	32	kynurenine formamidase	ec:3.5.1.9	1	Cp_Uni_004590	map00380
Tyrosine metabolism	31	beta-diketonase	ec:3.7.1.2	1	Cp_Uni_274308	map00350
Tyrosine metabolism	31	1,2-dioxygenase	ec:1.13.11.5	1	Cp_Uni_016505	map00350
Tyrosine metabolism	31	dioxygenase	ec:1.13.11.27	2	Cp_Uni_294760, Cp_Uni_294761	map00350
Tyrosine metabolism	31	dehydrogenase [NAD(P)+]	ec:1.2.1.16	2	Cp_Uni_082320, Cp_Uni_082319	map00350
Tyrosine metabolism	31	dehydrogenase	ec:1.1.1.1	1	Cp_Uni_195773	map00350
Tyrosine metabolism	31	transaminase	ec:2.6.1.5	1	Cp_Uni_028687	map00350
Tyrosine metabolism	31	dehydrogenase [NAD(P)+]	ec:1.2.1.5	11	Cp_Uni_007541, Cp_Uni_212169, Cp_Uni_212168, Cp_Uni_212167, Cp_Uni_212162, Cp_Uni_212173, Cp_Uni_212172, Cp_Uni_212171, Cp_Uni_212166, Cp_Uni_212165, Cp_Uni_212174	map00350
Tyrosine metabolism	31	oxidase	ec:1.4.3.21	12	Cp_Uni_168900, Cp_Uni_249545, Cp_Uni_098714, Cp_Uni_249546, Cp_Uni_208141, Cp_Uni_077138, Cp_Uni_092913, Cp_Uni_256800, Cp_Uni_265374, Cp_Uni_153306, Cp_Uni_177844, Cp_Uni_032559	map00350
Methane metabolism	30	hydroxymethyltransferase	ec:2.1.2.1	1	Cp_Uni_022924	map00680
Methane metabolism	30	aldolase	ec:4.1.2.13	6	Cp_Uni_262847, Cp_Uni_025387, Cp_Uni_039206, Cp_Uni_014525, Cp_Uni_285713, Cp_Uni_069807	map00680
Methane metabolism	30	transaminase	ec:2.6.1.52	4	Cp_Uni_270428, Cp_Uni_270427, Cp_Uni_270425, Cp_Uni_270424	map00680
Methane metabolism	30	kinase	ec:2.7.1.29	3	Cp_Uni_005162, Cp_Uni_005163, Cp_Uni_130270	map00680
Methane metabolism	30	ligase	ec:6.2.1.1	1	Cp_Uni_276644	map00680
Methane metabolism	30	hexose diphosphatase	ec:3.1.3.11	2	Cp_Uni_117741, Cp_Uni_117742	map00680
Methane metabolism	30	dehydrogenase	ec:1.1.1.284	2	Cp_Uni_053373, Cp_Uni_053372	map00680
Methane metabolism	30	phosphatase	ec:3.1.3.3	3	Cp_Uni_022591, Cp_Uni_144489, Cp_Uni_144488	map00680
Methane metabolism	30	dehydrogenase	ec:1.1.1.95	1	Cp_Uni_098776	map00680
Methane metabolism	30	hydratase	ec:4.2.1.11	6	Cp_Uni_193941, Cp_Uni_001497, Cp_Uni_198689, Cp_Uni_314503, Cp_Uni_353393, Cp_Uni_069262	map00680
Methane metabolism	30	dehydrogenase	ec:1.1.1.37	1	Cp_Uni_030428	map00680
Phenylalanine metabolism	29	dioxygenase	ec:1.13.11.27	2	Cp_Uni_294760, Cp_Uni_294761	map00360
Phenylalanine metabolism	29	N-acyltransferase	ec:2.3.1.13	1	Cp_Uni_020859	map00360
Phenylalanine metabolism	29	transaminase	ec:2.6.1.5	1	Cp_Uni_028687	map00360
Phenylalanine metabolism	29	hydratase	ec:4.2.1.17	1	Cp_Uni_026902	map00360
Phenylalanine metabolism	29	dehydrogenase [NAD(P)+]	ec:1.2.1.5	11	Cp_Uni_007541, Cp_Uni_212169, Cp_Uni_212168, Cp_Uni_212167, Cp_Uni_212162, Cp_Uni_212173, Cp_Uni_212172, Cp_Uni_212171, Cp_Uni_212166, Cp_Uni_212165, Cp_Uni_212174	map00360
Phenylalanine metabolism	29	4-monooxygenase	ec:1.14.16.1	1	Cp_Uni_015606	map00360
Phenylalanine metabolism	29	oxidase	ec:1.4.3.21	12	Cp_Uni_168900, Cp_Uni_249545, Cp_Uni_098714, Cp_Uni_249546, Cp_Uni_208141, Cp_Uni_077138, Cp_Uni_092913, Cp_Uni_256800, Cp_Uni_265374, Cp_Uni_153306, Cp_Uni_177844, Cp_Uni_032559	map00360
Porphyrin and chlorophyll metabolism	28	synthase	ec:4.4.1.17	4	Cp_Uni_291834, Cp_Uni_291833, Cp_Uni_291832, Cp_Uni_291831	map00860
Porphyrin and chlorophyll metabolism	28	decarboxylase	ec:4.1.1.37	1	Cp_Uni_139893	map00860
Porphyrin and chlorophyll metabolism	28	synthase	ec:4.2.1.75	1	Cp_Uni_025243	map00860
Porphyrin and chlorophyll metabolism	28	ferro-protoporphyrin chelatase	ec:4.99.1.1	1	Cp_Uni_215454	map00860
Porphyrin and chlorophyll metabolism	28	CLH	ec:3.1.1.14	3	Cp_Uni_069605, Cp_Uni_078291, Cp_Uni_078292	map00860
Porphyrin and chlorophyll metabolism	28	synthase	ec:2.3.1.37	3	Cp_Uni_259306, Cp_Uni_259304, Cp_Uni_259305	map00860
Porphyrin and chlorophyll metabolism	28	ceruloplasmin	ec:1.16.3.1	1	Cp_Uni_061833	map00860
Porphyrin and chlorophyll metabolism	28	synthase	ec:4.2.1.24	1	Cp_Uni_010889	map00860
Porphyrin and chlorophyll metabolism	28	synthase	ec:2.5.1.61	1	Cp_Uni_368635	map00860
Porphyrin and chlorophyll metabolism	28	ligase	ec:6.1.1.17	3	Cp_Uni_333832, Cp_Uni_086579, Cp_Uni_248161	map00860
Porphyrin and chlorophyll metabolism	28	1-naphthol glucuronyltransferase	ec:2.4.1.17	1	Cp_Uni_219933	map00860
Porphyrin and chlorophyll metabolism	28	oxidase	ec:1.3.3.4	4	Cp_Uni_264591, Cp_Uni_264592, Cp_Uni_264590, Cp_Uni_264593	map00860
Porphyrin and chlorophyll metabolism	28	oxidase	ec:1.3.3.3	3	Cp_Uni_109497, Cp_Uni_109496, Cp_Uni_121693	map00860
Porphyrin and chlorophyll metabolism	28	chelatase	ec:6.6.1.1	1	Cp_Uni_154588	map00860
Ether lipid metabolism	28	synthase	ec:2.5.1.26	1	Cp_Uni_097184	map00565
Ether lipid metabolism	28	A2	ec:3.1.1.4	10	Cp_Uni_157958, Cp_Uni_240569, Cp_Uni_307030, Cp_Uni_013763, Cp_Uni_207489, Cp_Uni_204807, Cp_Uni_240570, Cp_Uni_240571, Cp_Uni_288018, Cp_Uni_204806	map00565
Ether lipid metabolism	28	phosphatase	ec:3.1.3.4	2	Cp_Uni_190665, Cp_Uni_190667	map00565
Ether lipid metabolism	28	sulfotransferase	ec:2.8.2.11	10	Cp_Uni_020067, Cp_Uni_115298, Cp_Uni_039198, Cp_Uni_031272, Cp_Uni_007088, Cp_Uni_026598, Cp_Uni_223527, Cp_Uni_035030, Cp_Uni_029826, Cp_Uni_208125	map00565
Ether lipid metabolism	28	D	ec:3.1.4.4	5	Cp_Uni_277490, Cp_Uni_255247, Cp_Uni_042826, Cp_Uni_088443, Cp_Uni_088442	map00565
Drug metabolism - cytochrome P450	27	transferase	ec:2.5.1.18	4	Cp_Uni_225678, Cp_Uni_341225, Cp_Uni_220414, Cp_Uni_257229	map00982
Drug metabolism - cytochrome P450	27	dehydrogenase	ec:1.1.1.1	1	Cp_Uni_195773	map00982
Drug metabolism - cytochrome P450	27	monooxygenase	ec:1.14.13.8	10	Cp_Uni_280561, Cp_Uni_309170, Cp_Uni_020585, Cp_Uni_224130, Cp_Uni_257414, Cp_Uni_040835, Cp_Uni_262651, Cp_Uni_280563, Cp_Uni_319550, Cp_Uni_067716	map00982
Drug metabolism - cytochrome P450	27	dehydrogenase [NAD(P)+]	ec:1.2.1.5	11	Cp_Uni_007541, Cp_Uni_212169, Cp_Uni_212168, Cp_Uni_212167, Cp_Uni_212162, Cp_Uni_212173, Cp_Uni_212172, Cp_Uni_212171, Cp_Uni_212166, Cp_Uni_212165, Cp_Uni_212174	map00982
Drug metabolism - cytochrome P450	27	1-naphthol glucuronyltransferase	ec:2.4.1.17	1	Cp_Uni_219933	map00982
Glyoxylate and dicarboxylate metabolism	27	hydroxymethyltransferase	ec:2.1.2.1	1	Cp_Uni_022924	map00630
Glyoxylate and dicarboxylate metabolism	27	hydratase	ec:4.2.1.3	1	Cp_Uni_031873	map00630
Glyoxylate and dicarboxylate metabolism	27	ligase	ec:6.3.1.2	2	Cp_Uni_002276, Cp_Uni_254821	map00630
Glyoxylate and dicarboxylate metabolism	27	lyase	ec:4.1.3.1	2	Cp_Uni_322701, Cp_Uni_328587	map00630
Glyoxylate and dicarboxylate metabolism	27	equilase	ec:1.11.1.6	12	Cp_Uni_169470, Cp_Uni_193721, Cp_Uni_001142, Cp_Uni_015451, Cp_Uni_264001, Cp_Uni_053910, Cp_Uni_193719, Cp_Uni_193718, Cp_Uni_193717, Cp_Uni_193716, Cp_Uni_193715, Cp_Uni_311083	map00630
Glyoxylate and dicarboxylate metabolism	27	mutase	ec:5.4.99.1	4	Cp_Uni_093960, Cp_Uni_093961, Cp_Uni_052575, Cp_Uni_199478	map00630
Glyoxylate and dicarboxylate metabolism	27	mutase	ec:5.4.99.2	1	Cp_Uni_183698	map00630
Glyoxylate and dicarboxylate metabolism	27	dehydrogenase	ec:1.1.1.37	1	Cp_Uni_030428	map00630
Glyoxylate and dicarboxylate metabolism	27	synthase	ec:2.3.3.9	1	Cp_Uni_138822	map00630
Glyoxylate and dicarboxylate metabolism	27	(Si)-synthase	ec:2.3.3.1	1	Cp_Uni_243857	map00630
Glyoxylate and dicarboxylate metabolism	27	kynurenine formamidase	ec:3.5.1.9	1	Cp_Uni_004590	map00630
Pyruvate metabolism	25	carboxylase	ec:6.4.1.1	1	Cp_Uni_003448	map00620
Pyruvate metabolism	25	carboxylase	ec:6.4.1.2	2	Cp_Uni_006382, Cp_Uni_136921	map00620
Pyruvate metabolism	25	acetylphosphatase	ec:3.6.1.7	3	Cp_Uni_036123, Cp_Uni_232303, Cp_Uni_104252	map00620
Pyruvate metabolism	25	carboxykinase (GTP)	ec:4.1.1.32	1	Cp_Uni_089039	map00620
Pyruvate metabolism	25	hydratase	ec:4.2.1.2	2	Cp_Uni_062430, Cp_Uni_169893	map00620
Pyruvate metabolism	25	kinase	ec:2.7.1.40	7	Cp_Uni_196272, Cp_Uni_251489, Cp_Uni_251491, Cp_Uni_251490, Cp_Uni_251495, Cp_Uni_251493, Cp_Uni_251492	map00620
Pyruvate metabolism	25	ligase	ec:6.2.1.1	1	Cp_Uni_276644	map00620
Pyruvate metabolism	25	dehydrogenase	ec:1.8.1.4	1	Cp_Uni_174401	map00620
Pyruvate metabolism	25	hydrolase	ec:3.1.2.6	1	Cp_Uni_051634	map00620
Pyruvate metabolism	25	dehydrogenase	ec:1.1.1.37	1	Cp_Uni_030428	map00620
Pyruvate metabolism	25	lyase	ec:4.4.1.5	1	Cp_Uni_019559	map00620
Pyruvate metabolism	25	dehydrogenase (decarboxylating)	ec:1.1.1.39	1	Cp_Uni_318537	map00620
Pyruvate metabolism	25	dehydrogenase (oxaloacetate-decarboxylating)	ec:1.1.1.38	1	Cp_Uni_318537	map00620
Pyruvate metabolism	25	synthase	ec:2.3.3.9	1	Cp_Uni_138822	map00620
Pyruvate metabolism	25	dehydrogenase (acetyl-transferring)	ec:1.2.4.1	2	Cp_Uni_032589, Cp_Uni_293435	map00620
Glycosphingolipid biosynthesis - globo series	25	hexosaminidase	ec:3.2.1.52	14	Cp_Uni_193964, Cp_Uni_277845, Cp_Uni_193963, Cp_Uni_351871, Cp_Uni_167179, Cp_Uni_001591, Cp_Uni_001590, Cp_Uni_115150, Cp_Uni_124876, Cp_Uni_316900, Cp_Uni_085781, Cp_Uni_213199, Cp_Uni_019318, Cp_Uni_274434	map00603
Glycosphingolipid biosynthesis - globo series	25	2-alpha-L-fucosyltransferase	ec:2.4.1.69	11	Cp_Uni_232494, Cp_Uni_186562, Cp_Uni_185476, Cp_Uni_255109, Cp_Uni_185474, Cp_Uni_185475, Cp_Uni_247092, Cp_Uni_313325, Cp_Uni_005522, Cp_Uni_042061, Cp_Uni_082061	map00603
Nicotinate and nicotinamide metabolism	25	kinase	ec:2.7.1.23	2	Cp_Uni_157096, Cp_Uni_041476	map00760
Nicotinate and nicotinamide metabolism	25	uridine 5'-nucleotidase	ec:3.1.3.5	5	Cp_Uni_160472, Cp_Uni_160473, Cp_Uni_231194, Cp_Uni_160477, Cp_Uni_160478	map00760
Nicotinate and nicotinamide metabolism	25	glycohydrolase	ec:3.2.2.5	7	Cp_Uni_021038, Cp_Uni_159981, Cp_Uni_081345, Cp_Uni_159980, Cp_Uni_159985, Cp_Uni_159983, Cp_Uni_041316	map00760
Nicotinate and nicotinamide metabolism	25	nucleosidase	ec:3.2.2.1	1	Cp_Uni_306837	map00760
Nicotinate and nicotinamide metabolism	25	transhydrogenase (Re/Si-specific)	ec:1.6.1.2	1	Cp_Uni_176866	map00760
Nicotinate and nicotinamide metabolism	25	synthase (glutamine-hydrolysing)	ec:6.3.5.1	2	Cp_Uni_206925, Cp_Uni_206929	map00760
Nicotinate and nicotinamide metabolism	25	diphosphorylase (carboxylating)	ec:2.4.2.19	2	Cp_Uni_255393, Cp_Uni_042089	map00760
Nicotinate and nicotinamide metabolism	25	phosphorylase	ec:2.4.2.1	5	Cp_Uni_247036, Cp_Uni_247034, Cp_Uni_173229, Cp_Uni_247038, Cp_Uni_247037	map00760
Starch and sucrose metabolism	24	hexokinase type IV glucokinase	ec:2.7.1.1	2	Cp_Uni_014758, Cp_Uni_023978	map00500
Starch and sucrose metabolism	24	uridylyltransferase	ec:2.7.7.9	2	Cp_Uni_138573, Cp_Uni_138572	map00500
Starch and sucrose metabolism	24	glucose 6-phosphate phosphatase	ec:3.1.3.9	1	Cp_Uni_040300	map00500
Starch and sucrose metabolism	24	6-dehydrogenase	ec:1.1.1.22	1	Cp_Uni_282265	map00500
Starch and sucrose metabolism	24	amylo-1,6-glucosidase	ec:3.2.1.33	2	Cp_Uni_198087, Cp_Uni_198086	map00500
Starch and sucrose metabolism	24	phosphorylase	ec:2.4.1.1	11	Cp_Uni_002328, Cp_Uni_009995, Cp_Uni_026595, Cp_Uni_026498, Cp_Uni_026402, Cp_Uni_327779, Cp_Uni_058562, Cp_Uni_176284, Cp_Uni_002327, Cp_Uni_002326, Cp_Uni_002325	map00500
Starch and sucrose metabolism	24	branching enzyme	ec:2.4.1.18	1	Cp_Uni_023026	map00500
Starch and sucrose metabolism	24	1-naphthol glucuronyltransferase	ec:2.4.1.17	1	Cp_Uni_219933	map00500
Starch and sucrose metabolism	24	synthase	ec:2.4.1.11	1	Cp_Uni_211126	map00500
Starch and sucrose metabolism	24	disproportionating enzyme	ec:2.4.1.25	4	Cp_Uni_198087, Cp_Uni_329788, Cp_Uni_171686, Cp_Uni_198086	map00500
Histidine metabolism	23	synthase	ec:6.3.2.11	9	Cp_Uni_278507, Cp_Uni_278508, Cp_Uni_005464, Cp_Uni_041541, Cp_Uni_278509, Cp_Uni_340830, Cp_Uni_010163, Cp_Uni_102914, Cp_Uni_002634	map00340
Histidine metabolism	23	ammonia-lyase	ec:4.3.1.3	1	Cp_Uni_022986	map00340
Histidine metabolism	23	hydratase	ec:4.2.1.49	2	Cp_Uni_363173, Cp_Uni_231354	map00340
Histidine metabolism	23	dehydrogenase [NAD(P)+]	ec:1.2.1.5	11	Cp_Uni_007541, Cp_Uni_212169, Cp_Uni_212168, Cp_Uni_212167, Cp_Uni_212162, Cp_Uni_212173, Cp_Uni_212172, Cp_Uni_212171, Cp_Uni_212166, Cp_Uni_212165, Cp_Uni_212174	map00340
Various types of N-glycan biosynthesis	22	alpha-1,6-mannosyltransferase	ec:2.4.1.232	1	Cp_Uni_154087	map00513
Various types of N-glycan biosynthesis	22	alpha-1,3-mannosyltransferase	ec:2.4.1.132	1	Cp_Uni_154087	map00513
Various types of N-glycan biosynthesis	22	2-beta-N-acetylglucosaminyltransferase	ec:2.4.1.143	1	Cp_Uni_004264	map00513
Various types of N-glycan biosynthesis	22	hexosaminidase	ec:3.2.1.52	14	Cp_Uni_193964, Cp_Uni_277845, Cp_Uni_193963, Cp_Uni_351871, Cp_Uni_167179, Cp_Uni_001591, Cp_Uni_001590, Cp_Uni_115150, Cp_Uni_124876, Cp_Uni_316900, Cp_Uni_085781, Cp_Uni_213199, Cp_Uni_019318, Cp_Uni_274434	map00513
Various types of N-glycan biosynthesis	22	1,2-alpha-mannosidase	ec:3.2.1.113	4	Cp_Uni_202844, Cp_Uni_157680, Cp_Uni_167278, Cp_Uni_157679	map00513
Various types of N-glycan biosynthesis	22	6-alpha-L-fucosyltransferase	ec:2.4.1.68	2	Cp_Uni_283118, Cp_Uni_283117	map00513
Lysine degradation	21	succinyltransferase	ec:2.3.1.61	1	Cp_Uni_219719	map00310
Lysine degradation	21	N-methyltransferase	ec:2.1.1.43	13	Cp_Uni_119349, Cp_Uni_226936, Cp_Uni_352168, Cp_Uni_226937, Cp_Uni_125168, Cp_Uni_128008, Cp_Uni_011324, Cp_Uni_002406, Cp_Uni_125167, Cp_Uni_125166, Cp_Uni_095129, Cp_Uni_156166, Cp_Uni_234969	map00310
Lysine degradation	21	hydratase	ec:4.2.1.17	1	Cp_Uni_026902	map00310
Lysine degradation	21	dehydrogenase	ec:1.1.1.35	5	Cp_Uni_026902, Cp_Uni_250489, Cp_Uni_269186, Cp_Uni_250487, Cp_Uni_021524	map00310
Lysine degradation	21	dehydrogenase (succinyl-transferring)	ec:1.2.4.2	2	Cp_Uni_261733, Cp_Uni_261734	map00310
Carbon fixation pathways in prokaryotes	20	carboxylase	ec:6.4.1.1	1	Cp_Uni_003448	map00720
Carbon fixation pathways in prokaryotes	20	carboxylase	ec:6.4.1.2	2	Cp_Uni_006382, Cp_Uni_136921	map00720
Carbon fixation pathways in prokaryotes	20	ligase	ec:6.3.4.3	1	Cp_Uni_124421	map00720
Carbon fixation pathways in prokaryotes	20	reductase [NAD(P)H]	ec:1.5.1.20	1	Cp_Uni_217158	map00720
Carbon fixation pathways in prokaryotes	20	hydratase	ec:4.2.1.3	1	Cp_Uni_031873	map00720
Carbon fixation pathways in prokaryotes	20	hydratase	ec:4.2.1.2	2	Cp_Uni_062430, Cp_Uni_169893	map00720
Carbon fixation pathways in prokaryotes	20	ligase	ec:6.2.1.1	1	Cp_Uni_276644	map00720
Carbon fixation pathways in prokaryotes	20	mutase	ec:5.4.99.2	1	Cp_Uni_183698	map00720
Carbon fixation pathways in prokaryotes	20	hydratase	ec:4.2.1.17	1	Cp_Uni_026902	map00720
Carbon fixation pathways in prokaryotes	20	dehydrogenase	ec:1.1.1.37	1	Cp_Uni_030428	map00720
Carbon fixation pathways in prokaryotes	20	dehydrogenase	ec:1.1.1.35	5	Cp_Uni_026902, Cp_Uni_250489, Cp_Uni_269186, Cp_Uni_250487, Cp_Uni_021524	map00720
Carbon fixation pathways in prokaryotes	20	dehydrogenase (NADP+)	ec:1.1.1.42	2	Cp_Uni_152370, Cp_Uni_031720	map00720
Carbon fixation pathways in prokaryotes	20	dehydrogenase (NADP+)	ec:1.5.1.5	2	Cp_Uni_124421, Cp_Uni_276458	map00720
Carbon fixation pathways in prokaryotes	20	citrate synthase	ec:2.3.3.8	1	Cp_Uni_251428	map00720
Sphingolipid metabolism	20	phosphodiesterase	ec:3.1.4.12	2	Cp_Uni_272397, Cp_Uni_006601	map00600
Sphingolipid metabolism	20	phosphatase	ec:3.1.3.4	2	Cp_Uni_190665, Cp_Uni_190667	map00600
Sphingolipid metabolism	20	sulfotransferase	ec:2.8.2.11	10	Cp_Uni_020067, Cp_Uni_115298, Cp_Uni_039198, Cp_Uni_031272, Cp_Uni_007088, Cp_Uni_026598, Cp_Uni_223527, Cp_Uni_035030, Cp_Uni_029826, Cp_Uni_208125	map00600
Sphingolipid metabolism	20	cerebroside galactosidase	ec:3.2.1.46	1	Cp_Uni_368678	map00600
Sphingolipid metabolism	20	psychosine hydrolase	ec:3.2.1.45	4	Cp_Uni_021144, Cp_Uni_158264, Cp_Uni_158263, Cp_Uni_368592	map00600
Sphingolipid metabolism	20	lactase (ambiguous)	ec:3.2.1.23	1	Cp_Uni_010349	map00600
Alanine, aspartate and glutamate metabolism	20	transaminase (isomerizing)	ec:2.6.1.16	2	Cp_Uni_334885, Cp_Uni_163746	map00250
Alanine, aspartate and glutamate metabolism	20	transaminase	ec:2.6.1.19	2	Cp_Uni_178982, Cp_Uni_060506	map00250
Alanine, aspartate and glutamate metabolism	20	synthase	ec:6.3.4.4	1	Cp_Uni_028675	map00250
Alanine, aspartate and glutamate metabolism	20	synthase	ec:6.3.4.5	1	Cp_Uni_026267	map00250
Alanine, aspartate and glutamate metabolism	20	ligase	ec:6.3.1.2	2	Cp_Uni_002276, Cp_Uni_254821	map00250
Alanine, aspartate and glutamate metabolism	20	lyase	ec:4.3.2.1	1	Cp_Uni_185678	map00250
Alanine, aspartate and glutamate metabolism	20	lyase	ec:4.3.2.2	1	Cp_Uni_157577	map00250
Alanine, aspartate and glutamate metabolism	20	dehydrogenase [NAD(P)+]	ec:1.2.1.16	2	Cp_Uni_082320, Cp_Uni_082319	map00250
Alanine, aspartate and glutamate metabolism	20	synthase (NADH)	ec:1.4.1.14	1	Cp_Uni_193223	map00250
Alanine, aspartate and glutamate metabolism	20	synthase (glutamine-hydrolysing)	ec:6.3.5.4	3	Cp_Uni_288749, Cp_Uni_372514, Cp_Uni_288750	map00250
Alanine, aspartate and glutamate metabolism	20	phosphoribosyldiphosphate 5-amidotransferase	ec:2.4.2.14	1	Cp_Uni_021125	map00250
Alanine, aspartate and glutamate metabolism	20	glutaminase I	ec:3.5.1.2	3	Cp_Uni_016738, Cp_Uni_096057, Cp_Uni_096058	map00250
Steroid degradation	19	dehydrogenase	ec:1.1.1.145	17	Cp_Uni_193159, Cp_Uni_193168, Cp_Uni_193156, Cp_Uni_193167, Cp_Uni_193166, Cp_Uni_193154, Cp_Uni_193165, Cp_Uni_214122, Cp_Uni_193164, Cp_Uni_193152, Cp_Uni_193163, Cp_Uni_193162, Cp_Uni_193161, Cp_Uni_193160, Cp_Uni_193170, Cp_Uni_199655, Cp_Uni_199654	map00984
Steroid degradation	19	4-dehydrogenase (acceptor)	ec:1.3.99.5	2	Cp_Uni_262643, Cp_Uni_127792	map00984
D-Arginine and D-ornithine metabolism	19	oxidase	ec:1.4.3.3	8	Cp_Uni_119405, Cp_Uni_119404, Cp_Uni_119407, Cp_Uni_119406, Cp_Uni_119408, Cp_Uni_159234, Cp_Uni_159232, Cp_Uni_017577	map00472
D-Arginine and D-ornithine metabolism	19	racemase	ec:5.1.1.10	11	Cp_Uni_268791, Cp_Uni_268792, Cp_Uni_268793, Cp_Uni_268794, Cp_Uni_268790, Cp_Uni_268788, Cp_Uni_106034, Cp_Uni_268789, Cp_Uni_268795, Cp_Uni_268796, Cp_Uni_268787	map00472
Fructose and mannose metabolism	19	phosphofructokinase 2	ec:2.7.1.105	3	Cp_Uni_184123, Cp_Uni_184124, Cp_Uni_184128	map00051
Fructose and mannose metabolism	19	aldolase	ec:4.1.2.13	6	Cp_Uni_262847, Cp_Uni_025387, Cp_Uni_039206, Cp_Uni_014525, Cp_Uni_285713, Cp_Uni_069807	map00051
Fructose and mannose metabolism	19	hexokinase type IV glucokinase	ec:2.7.1.1	2	Cp_Uni_014758, Cp_Uni_023978	map00051
Fructose and mannose metabolism	19	hexose diphosphatase	ec:3.1.3.11	2	Cp_Uni_117741, Cp_Uni_117742	map00051
Fructose and mannose metabolism	19	synthase	ec:1.1.1.271	1	Cp_Uni_019891	map00051
Fructose and mannose metabolism	19	isomerase	ec:5.3.1.1	1	Cp_Uni_108731	map00051
Fructose and mannose metabolism	19	isomerase	ec:5.3.1.8	1	Cp_Uni_009120	map00051
Fructose and mannose metabolism	19	isomerase	ec:5.3.1.5	1	Cp_Uni_102964	map00051
Fructose and mannose metabolism	19	isomerase	ec:5.3.1.6	1	Cp_Uni_048855	map00051
Fructose and mannose metabolism	19	4,6-dehydratase	ec:4.2.1.47	1	Cp_Uni_005875	map00051
Glycosaminoglycan degradation	19	chondroitinsulfatase	ec:3.1.6.14	2	Cp_Uni_099635, Cp_Uni_099634	map00531
Glycosaminoglycan degradation	19	hexosaminidase	ec:3.2.1.52	14	Cp_Uni_193964, Cp_Uni_277845, Cp_Uni_193963, Cp_Uni_351871, Cp_Uni_167179, Cp_Uni_001591, Cp_Uni_001590, Cp_Uni_115150, Cp_Uni_124876, Cp_Uni_316900, Cp_Uni_085781, Cp_Uni_213199, Cp_Uni_019318, Cp_Uni_274434	map00531
Glycosaminoglycan degradation	19	lactase (ambiguous)	ec:3.2.1.23	1	Cp_Uni_010349	map00531
Glycosaminoglycan degradation	19	hyaluronidase	ec:3.2.1.35	2	Cp_Uni_010039, Cp_Uni_155736	map00531
Pentose phosphate pathway	18	aldolase	ec:4.1.2.13	6	Cp_Uni_262847, Cp_Uni_025387, Cp_Uni_039206, Cp_Uni_014525, Cp_Uni_285713, Cp_Uni_069807	map00030
Pentose phosphate pathway	18	3-epimerase	ec:5.1.3.1	1	Cp_Uni_034176	map00030
Pentose phosphate pathway	18	hexose diphosphatase	ec:3.1.3.11	2	Cp_Uni_117741, Cp_Uni_117742	map00030
Pentose phosphate pathway	18	aldolase	ec:4.1.2.4	2	Cp_Uni_136628, Cp_Uni_339335	map00030
Pentose phosphate pathway	18	diphosphokinase	ec:2.7.6.1	1	Cp_Uni_329660	map00030
Pentose phosphate pathway	18	phosphogluconolactonase	ec:3.1.1.31	2	Cp_Uni_297241, Cp_Uni_316240	map00030
Pentose phosphate pathway	18	isomerase	ec:5.3.1.6	1	Cp_Uni_048855	map00030
Pentose phosphate pathway	18	dehydrogenase (NADP+-dependent, decarboxylating)	ec:1.1.1.44	2	Cp_Uni_211681, Cp_Uni_008192	map00030
Pentose phosphate pathway	18	dehydrogenase (NADP+)	ec:1.1.1.49	1	Cp_Uni_316240	map00030
Pentose phosphate pathway	18	phosphodeoxyribomutase	ec:5.4.2.7	1	Cp_Uni_062540	map00030
Folate biosynthesis	18	synthase	ec:6.3.2.17	6	Cp_Uni_021786, Cp_Uni_326630, Cp_Uni_314190, Cp_Uni_154603, Cp_Uni_154602, Cp_Uni_154601	map00790
Folate biosynthesis	18	synthase	ec:4.2.3.12	2	Cp_Uni_042124, Cp_Uni_042276	map00790
Folate biosynthesis	18	reductase (L-erythro-7,8-dihydrobiopterin forming)	ec:1.1.1.153	1	Cp_Uni_011224	map00790
Folate biosynthesis	18	reductase	ec:1.5.1.3	8	Cp_Uni_197870, Cp_Uni_197863, Cp_Uni_197865, Cp_Uni_197856, Cp_Uni_197867, Cp_Uni_197858, Cp_Uni_197869, Cp_Uni_197868	map00790
Folate biosynthesis	18	cyclohydrolase I	ec:3.5.4.16	1	Cp_Uni_017681	map00790
Steroid hormone biosynthesis	18	dehydrogenase	ec:1.1.1.145	17	Cp_Uni_193159, Cp_Uni_193168, Cp_Uni_193156, Cp_Uni_193167, Cp_Uni_193166, Cp_Uni_193154, Cp_Uni_193165, Cp_Uni_214122, Cp_Uni_193164, Cp_Uni_193152, Cp_Uni_193163, Cp_Uni_193162, Cp_Uni_193161, Cp_Uni_193160, Cp_Uni_193170, Cp_Uni_199655, Cp_Uni_199654	map00140
Steroid hormone biosynthesis	18	1-naphthol glucuronyltransferase	ec:2.4.1.17	1	Cp_Uni_219933	map00140
Metabolism of xenobiotics by cytochrome P450	17	transferase	ec:2.5.1.18	4	Cp_Uni_225678, Cp_Uni_341225, Cp_Uni_220414, Cp_Uni_257229	map00980
Metabolism of xenobiotics by cytochrome P450	17	dehydrogenase	ec:1.1.1.1	1	Cp_Uni_195773	map00980
Metabolism of xenobiotics by cytochrome P450	17	dehydrogenase [NAD(P)+]	ec:1.2.1.5	11	Cp_Uni_007541, Cp_Uni_212169, Cp_Uni_212168, Cp_Uni_212167, Cp_Uni_212162, Cp_Uni_212173, Cp_Uni_212172, Cp_Uni_212171, Cp_Uni_212166, Cp_Uni_212165, Cp_Uni_212174	map00980
Metabolism of xenobiotics by cytochrome P450	17	1-naphthol glucuronyltransferase	ec:2.4.1.17	1	Cp_Uni_219933	map00980
Nitrogen metabolism	17	dehydratase	ec:4.2.1.1	14	Cp_Uni_197939, Cp_Uni_209725, Cp_Uni_209726, Cp_Uni_209727, Cp_Uni_073988, Cp_Uni_026418, Cp_Uni_073989, Cp_Uni_250090, Cp_Uni_374338, Cp_Uni_197940, Cp_Uni_209723, Cp_Uni_250091, Cp_Uni_301831, Cp_Uni_116672	map00910
Nitrogen metabolism	17	ligase	ec:6.3.1.2	2	Cp_Uni_002276, Cp_Uni_254821	map00910
Nitrogen metabolism	17	synthase (NADH)	ec:1.4.1.14	1	Cp_Uni_193223	map00910
Citrate cycle (TCA cycle)	17	carboxylase	ec:6.4.1.1	1	Cp_Uni_003448	map00020
Citrate cycle (TCA cycle)	17	succinyltransferase	ec:2.3.1.61	1	Cp_Uni_219719	map00020
Citrate cycle (TCA cycle)	17	carboxykinase (GTP)	ec:4.1.1.32	1	Cp_Uni_089039	map00020
Citrate cycle (TCA cycle)	17	hydratase	ec:4.2.1.3	1	Cp_Uni_031873	map00020
Citrate cycle (TCA cycle)	17	hydratase	ec:4.2.1.2	2	Cp_Uni_062430, Cp_Uni_169893	map00020
Citrate cycle (TCA cycle)	17	dehydrogenase	ec:1.8.1.4	1	Cp_Uni_174401	map00020
Citrate cycle (TCA cycle)	17	dehydrogenase	ec:1.1.1.37	1	Cp_Uni_030428	map00020
Citrate cycle (TCA cycle)	17	dehydrogenase (NADP+)	ec:1.1.1.42	2	Cp_Uni_152370, Cp_Uni_031720	map00020
Citrate cycle (TCA cycle)	17	dehydrogenase (NAD+)	ec:1.1.1.41	1	Cp_Uni_191209	map00020
Citrate cycle (TCA cycle)	17	citrate synthase	ec:2.3.3.8	1	Cp_Uni_251428	map00020
Citrate cycle (TCA cycle)	17	(Si)-synthase	ec:2.3.3.1	1	Cp_Uni_243857	map00020
Citrate cycle (TCA cycle)	17	dehydrogenase (succinyl-transferring)	ec:1.2.4.2	2	Cp_Uni_261733, Cp_Uni_261734	map00020
Citrate cycle (TCA cycle)	17	dehydrogenase (acetyl-transferring)	ec:1.2.4.1	2	Cp_Uni_032589, Cp_Uni_293435	map00020
alpha-Linolenic acid metabolism	16	A2	ec:3.1.1.4	10	Cp_Uni_157958, Cp_Uni_240569, Cp_Uni_307030, Cp_Uni_013763, Cp_Uni_207489, Cp_Uni_204807, Cp_Uni_240570, Cp_Uni_240571, Cp_Uni_288018, Cp_Uni_204806	map00592
alpha-Linolenic acid metabolism	16	dehydrogenase	ec:1.1.1.1	1	Cp_Uni_195773	map00592
alpha-Linolenic acid metabolism	16	hydratase	ec:4.2.1.17	1	Cp_Uni_026902	map00592
alpha-Linolenic acid metabolism	16	oxidase	ec:1.3.3.6	4	Cp_Uni_021918, Cp_Uni_133053, Cp_Uni_133051, Cp_Uni_313841	map00592
One carbon pool by folate	16	formyltransferase	ec:2.1.2.2	1	Cp_Uni_028665	map00670
One carbon pool by folate	16	hydroxymethyltransferase	ec:2.1.2.1	1	Cp_Uni_022924	map00670
One carbon pool by folate	16	ligase	ec:6.3.4.3	1	Cp_Uni_124421	map00670
One carbon pool by folate	16	reductase [NAD(P)H]	ec:1.5.1.20	1	Cp_Uni_217158	map00670
One carbon pool by folate	16	S-aminomethyldihydrolipoylprotein:(6S)-tetrahydrofolate aminomethyltransferase (ammonia-forming)	ec:2.1.2.10	1	Cp_Uni_198246	map00670
One carbon pool by folate	16	synthase	ec:2.1.1.13	2	Cp_Uni_205459, Cp_Uni_029627	map00670
One carbon pool by folate	16	reductase	ec:1.5.1.3	8	Cp_Uni_197870, Cp_Uni_197863, Cp_Uni_197865, Cp_Uni_197856, Cp_Uni_197867, Cp_Uni_197858, Cp_Uni_197869, Cp_Uni_197868	map00670
One carbon pool by folate	16	dehydrogenase (NADP+)	ec:1.5.1.5	2	Cp_Uni_124421, Cp_Uni_276458	map00670
Glycosphingolipid biosynthesis - ganglio series	15	hexosaminidase	ec:3.2.1.52	14	Cp_Uni_193964, Cp_Uni_277845, Cp_Uni_193963, Cp_Uni_351871, Cp_Uni_167179, Cp_Uni_001591, Cp_Uni_001590, Cp_Uni_115150, Cp_Uni_124876, Cp_Uni_316900, Cp_Uni_085781, Cp_Uni_213199, Cp_Uni_019318, Cp_Uni_274434	map00604
Glycosphingolipid biosynthesis - ganglio series	15	lactase (ambiguous)	ec:3.2.1.23	1	Cp_Uni_010349	map00604
Galactose metabolism	15	hexokinase type IV glucokinase	ec:2.7.1.1	2	Cp_Uni_014758, Cp_Uni_023978	map00052
Galactose metabolism	15	galactokinase (phosphorylating)	ec:2.7.1.6	1	Cp_Uni_275044	map00052
Galactose metabolism	15	4-epimerase	ec:5.1.3.2	2	Cp_Uni_188352, Cp_Uni_026128	map00052
Galactose metabolism	15	uridylyltransferase	ec:2.7.7.9	2	Cp_Uni_138573, Cp_Uni_138572	map00052
Galactose metabolism	15	mutase	ec:5.4.99.9	3	Cp_Uni_005099, Cp_Uni_318873, Cp_Uni_160084	map00052
Galactose metabolism	15	glucose 6-phosphate phosphatase	ec:3.1.3.9	1	Cp_Uni_040300	map00052
Galactose metabolism	15	uridylyltransferase	ec:2.7.7.64	2	Cp_Uni_138573, Cp_Uni_138572	map00052
Galactose metabolism	15	deacetylase	ec:3.5.1.25	1	Cp_Uni_041722	map00052
Galactose metabolism	15	uridylyltransferase	ec:2.7.7.12	2	Cp_Uni_145143, Cp_Uni_022372	map00052
Galactose metabolism	15	lactase (ambiguous)	ec:3.2.1.23	1	Cp_Uni_010349	map00052
Carbon fixation in photosynthetic organisms	14	aldolase	ec:4.1.2.13	6	Cp_Uni_262847, Cp_Uni_025387, Cp_Uni_039206, Cp_Uni_014525, Cp_Uni_285713, Cp_Uni_069807	map00710
Carbon fixation in photosynthetic organisms	14	kinase	ec:2.7.2.3	1	Cp_Uni_130070	map00710
Carbon fixation in photosynthetic organisms	14	3-epimerase	ec:5.1.3.1	1	Cp_Uni_034176	map00710
Carbon fixation in photosynthetic organisms	14	hexose diphosphatase	ec:3.1.3.11	2	Cp_Uni_117741, Cp_Uni_117742	map00710
Carbon fixation in photosynthetic organisms	14	isomerase	ec:5.3.1.1	1	Cp_Uni_108731	map00710
Carbon fixation in photosynthetic organisms	14	isomerase	ec:5.3.1.6	1	Cp_Uni_048855	map00710
Carbon fixation in photosynthetic organisms	14	dehydrogenase	ec:1.1.1.37	1	Cp_Uni_030428	map00710
Carbon fixation in photosynthetic organisms	14	dehydrogenase (decarboxylating)	ec:1.1.1.39	1	Cp_Uni_318537	map00710
Valine, leucine and isoleucine degradation	14	lyase	ec:4.1.3.4	1	Cp_Uni_275779	map00280
Valine, leucine and isoleucine degradation	14	dehydrogenase (CoA-acylating)	ec:1.2.1.27	3	Cp_Uni_011968, Cp_Uni_030979, Cp_Uni_244299	map00280
Valine, leucine and isoleucine degradation	14	transaminase	ec:2.6.1.42	1	Cp_Uni_043443	map00280
Valine, leucine and isoleucine degradation	14	ligase	ec:6.2.1.16	2	Cp_Uni_013141, Cp_Uni_120626	map00280
Valine, leucine and isoleucine degradation	14	mutase	ec:5.4.99.2	1	Cp_Uni_183698	map00280
Valine, leucine and isoleucine degradation	14	dehydrogenase	ec:1.8.1.4	1	Cp_Uni_174401	map00280
Valine, leucine and isoleucine degradation	14	hydratase	ec:4.2.1.17	1	Cp_Uni_026902	map00280
Valine, leucine and isoleucine degradation	14	dehydrogenase	ec:1.1.1.35	5	Cp_Uni_026902, Cp_Uni_250489, Cp_Uni_269186, Cp_Uni_250487, Cp_Uni_021524	map00280
D-Glutamine and D-glutamate metabolism	14	racemase	ec:5.1.1.10	11	Cp_Uni_268791, Cp_Uni_268792, Cp_Uni_268793, Cp_Uni_268794, Cp_Uni_268790, Cp_Uni_268788, Cp_Uni_106034, Cp_Uni_268789, Cp_Uni_268795, Cp_Uni_268796, Cp_Uni_268787	map00471
D-Glutamine and D-glutamate metabolism	14	glutaminase I	ec:3.5.1.2	3	Cp_Uni_016738, Cp_Uni_096057, Cp_Uni_096058	map00471
Tropane, piperidine and pyridine alkaloid biosynthesis	13	transaminase	ec:2.6.1.5	1	Cp_Uni_028687	map00960
Tropane, piperidine and pyridine alkaloid biosynthesis	13	oxidase	ec:1.4.3.21	12	Cp_Uni_168900, Cp_Uni_249545, Cp_Uni_098714, Cp_Uni_249546, Cp_Uni_208141, Cp_Uni_077138, Cp_Uni_092913, Cp_Uni_256800, Cp_Uni_265374, Cp_Uni_153306, Cp_Uni_177844, Cp_Uni_032559	map00960
Glycosphingolipid biosynthesis - lacto and neolacto series	13	beta-1,3-N-acetylglucosaminyltransferase	ec:2.4.1.149	2	Cp_Uni_166285, Cp_Uni_166283	map00601
Glycosphingolipid biosynthesis - lacto and neolacto series	13	2-alpha-L-fucosyltransferase	ec:2.4.1.69	11	Cp_Uni_232494, Cp_Uni_186562, Cp_Uni_185476, Cp_Uni_255109, Cp_Uni_185474, Cp_Uni_185475, Cp_Uni_247092, Cp_Uni_313325, Cp_Uni_005522, Cp_Uni_042061, Cp_Uni_082061	map00601
Isoquinoline alkaloid biosynthesis	13	transaminase	ec:2.6.1.5	1	Cp_Uni_028687	map00950
Isoquinoline alkaloid biosynthesis	13	oxidase	ec:1.4.3.21	12	Cp_Uni_168900, Cp_Uni_249545, Cp_Uni_098714, Cp_Uni_249546, Cp_Uni_208141, Cp_Uni_077138, Cp_Uni_092913, Cp_Uni_256800, Cp_Uni_265374, Cp_Uni_153306, Cp_Uni_177844, Cp_Uni_032559	map00950
mTOR signaling pathway	13	protein kinase	ec:2.7.11.24	13	Cp_Uni_143669, Cp_Uni_251408, Cp_Uni_080555, Cp_Uni_251407, Cp_Uni_251406, Cp_Uni_154141, Cp_Uni_154140, Cp_Uni_236186, Cp_Uni_236185, Cp_Uni_154144, Cp_Uni_154143, Cp_Uni_154142, Cp_Uni_251409	map04150
Butanoate metabolism	12	transaminase	ec:2.6.1.19	2	Cp_Uni_178982, Cp_Uni_060506	map00650
Butanoate metabolism	12	lyase	ec:4.1.3.4	1	Cp_Uni_275779	map00650
Butanoate metabolism	12	dehydrogenase [NAD(P)+]	ec:1.2.1.16	2	Cp_Uni_082320, Cp_Uni_082319	map00650
Butanoate metabolism	12	ligase	ec:6.2.1.16	2	Cp_Uni_013141, Cp_Uni_120626	map00650
Butanoate metabolism	12	hydratase	ec:4.2.1.17	1	Cp_Uni_026902	map00650
Butanoate metabolism	12	dehydrogenase	ec:1.1.1.35	5	Cp_Uni_026902, Cp_Uni_250489, Cp_Uni_269186, Cp_Uni_250487, Cp_Uni_021524	map00650
Arginine biosynthesis	11	synthase (NADPH)	ec:1.14.13.39	3	Cp_Uni_313521, Cp_Uni_218048, Cp_Uni_004897	map00220
Arginine biosynthesis	11	synthase	ec:6.3.4.5	1	Cp_Uni_026267	map00220
Arginine biosynthesis	11	arginine amidinase	ec:3.5.3.1	1	Cp_Uni_337363	map00220
Arginine biosynthesis	11	ligase	ec:6.3.1.2	2	Cp_Uni_002276, Cp_Uni_254821	map00220
Arginine biosynthesis	11	lyase	ec:4.3.2.1	1	Cp_Uni_185678	map00220
Arginine biosynthesis	11	glutaminase I	ec:3.5.1.2	3	Cp_Uni_016738, Cp_Uni_096057, Cp_Uni_096058	map00220
N-Glycan biosynthesis	11	alpha-1,3-mannosyltransferase	ec:2.4.1.132	1	Cp_Uni_154087	map00510
N-Glycan biosynthesis	11	2-beta-N-acetylglucosaminyltransferase	ec:2.4.1.143	1	Cp_Uni_004264	map00510
N-Glycan biosynthesis	11	6-beta-N-acetylglucosaminyltransferase	ec:2.4.1.155	2	Cp_Uni_125183, Cp_Uni_125184	map00510
N-Glycan biosynthesis	11	1,2-alpha-mannosidase	ec:3.2.1.113	4	Cp_Uni_202844, Cp_Uni_157680, Cp_Uni_167278, Cp_Uni_157679	map00510
N-Glycan biosynthesis	11	6-alpha-L-fucosyltransferase	ec:2.4.1.68	2	Cp_Uni_283118, Cp_Uni_283117	map00510
N-Glycan biosynthesis	11	glucosidase	ec:3.2.1.106	1	Cp_Uni_004607	map00510
Linoleic acid metabolism	10	A2	ec:3.1.1.4	10	Cp_Uni_157958, Cp_Uni_240569, Cp_Uni_307030, Cp_Uni_013763, Cp_Uni_207489, Cp_Uni_204807, Cp_Uni_240570, Cp_Uni_240571, Cp_Uni_288018, Cp_Uni_204806	map00591
Fatty acid degradation	10	dehydrogenase	ec:1.1.1.1	1	Cp_Uni_195773	map00071
Fatty acid degradation	10	hydratase	ec:4.2.1.17	1	Cp_Uni_026902	map00071
Fatty acid degradation	10	dehydrogenase	ec:1.1.1.35	5	Cp_Uni_026902, Cp_Uni_250489, Cp_Uni_269186, Cp_Uni_250487, Cp_Uni_021524	map00071
Fatty acid degradation	10	oxidase	ec:1.3.3.6	4	Cp_Uni_021918, Cp_Uni_133053, Cp_Uni_133051, Cp_Uni_313841	map00071
Propanoate metabolism	10	carboxylase	ec:6.4.1.2	2	Cp_Uni_006382, Cp_Uni_136921	map00640
Propanoate metabolism	10	transaminase	ec:2.6.1.19	2	Cp_Uni_178982, Cp_Uni_060506	map00640
Propanoate metabolism	10	dehydrogenase (CoA-acylating)	ec:1.2.1.27	3	Cp_Uni_011968, Cp_Uni_030979, Cp_Uni_244299	map00640
Propanoate metabolism	10	ligase	ec:6.2.1.1	1	Cp_Uni_276644	map00640
Propanoate metabolism	10	mutase	ec:5.4.99.2	1	Cp_Uni_183698	map00640
Propanoate metabolism	10	hydratase	ec:4.2.1.17	1	Cp_Uni_026902	map00640
Taurine and hypotaurine metabolism	9	dioxygenase	ec:1.13.11.20	2	Cp_Uni_177010, Cp_Uni_177009	map00430
Taurine and hypotaurine metabolism	9	glutamyl transpeptidase	ec:2.3.2.2	7	Cp_Uni_204516, Cp_Uni_282724, Cp_Uni_115966, Cp_Uni_134475, Cp_Uni_134474, Cp_Uni_282723, Cp_Uni_313856	map00430
Pantothenate and CoA biosynthesis	9	kinase	ec:2.7.1.33	3	Cp_Uni_280495, Cp_Uni_280494, Cp_Uni_257348	map00770
Pantothenate and CoA biosynthesis	9	transaminase	ec:2.6.1.42	1	Cp_Uni_043443	map00770
Pantothenate and CoA biosynthesis	9	kinase	ec:2.7.1.24	4	Cp_Uni_134977, Cp_Uni_002499, Cp_Uni_134976, Cp_Uni_134975	map00770
Pantothenate and CoA biosynthesis	9	synthase	ec:2.7.8.7	1	Cp_Uni_012768	map00770
Fatty acid elongation	9	hydrolase	ec:3.1.2.22	4	Cp_Uni_134183, Cp_Uni_046782, Cp_Uni_134185, Cp_Uni_235562	map00062
Fatty acid elongation	9	hydratase	ec:4.2.1.17	1	Cp_Uni_026902	map00062
Fatty acid elongation	9	dehydrogenase	ec:1.1.1.35	5	Cp_Uni_026902, Cp_Uni_250489, Cp_Uni_269186, Cp_Uni_250487, Cp_Uni_021524	map00062
Penicillin and cephalosporin biosynthesis	8	oxidase	ec:1.4.3.3	8	Cp_Uni_119405, Cp_Uni_119404, Cp_Uni_119407, Cp_Uni_119406, Cp_Uni_119408, Cp_Uni_159234, Cp_Uni_159232, Cp_Uni_017577	map00311
Cyanoamino acid metabolism	8	hydroxymethyltransferase	ec:2.1.2.1	1	Cp_Uni_022924	map00460
Cyanoamino acid metabolism	8	glutamyl transpeptidase	ec:2.3.2.2	7	Cp_Uni_204516, Cp_Uni_282724, Cp_Uni_115966, Cp_Uni_134475, Cp_Uni_134474, Cp_Uni_282723, Cp_Uni_313856	map00460
Bisphenol degradation	8	A-esterase	ec:3.1.1.2	8	Cp_Uni_000717, Cp_Uni_119298, Cp_Uni_251583, Cp_Uni_119297, Cp_Uni_000719, Cp_Uni_119299, Cp_Uni_000720, Cp_Uni_251584	map00363
Selenocompound metabolism	8	adenylyltransferase	ec:2.7.7.4	3	Cp_Uni_148344, Cp_Uni_148346, Cp_Uni_148345	map00450
Selenocompound metabolism	8	reductase	ec:1.8.1.9	1	Cp_Uni_287013	map00450
Selenocompound metabolism	8	synthase	ec:2.1.1.13	2	Cp_Uni_205459, Cp_Uni_029627	map00450
Selenocompound metabolism	8	ligase	ec:6.1.1.10	2	Cp_Uni_016351, Cp_Uni_017521	map00450
Sulfur metabolism	7	sulfurtransferase	ec:2.8.1.1	4	Cp_Uni_251214, Cp_Uni_183333, Cp_Uni_251213, Cp_Uni_251212	map00920
Sulfur metabolism	7	kinase	ec:2.7.1.25	3	Cp_Uni_148344, Cp_Uni_148346, Cp_Uni_148345	map00920
Sulfur metabolism	7	adenylyltransferase	ec:2.7.7.4	3	Cp_Uni_148344, Cp_Uni_148346, Cp_Uni_148345	map00920
Terpenoid backbone biosynthesis	7	kinase	ec:2.7.4.2	1	Cp_Uni_257338	map00900
Terpenoid backbone biosynthesis	7	decarboxylase	ec:4.1.1.33	1	Cp_Uni_127914	map00900
Terpenoid backbone biosynthesis	7	diphosphate synthase	ec:2.5.1.29	1	Cp_Uni_206177	map00900
Terpenoid backbone biosynthesis	7	oxidase	ec:1.8.3.5	1	Cp_Uni_265036	map00900
Terpenoid backbone biosynthesis	7	4-phosphate cytidylyltransferase	ec:2.7.7.60	1	Cp_Uni_369639	map00900
Terpenoid backbone biosynthesis	7	O-methyltransferase	ec:2.1.1.100	1	Cp_Uni_289358	map00900
Terpenoid backbone biosynthesis	7	Delta-isomerase	ec:5.3.3.2	1	Cp_Uni_040736	map00900
Vitamin B6 metabolism	7	5'-phosphate synthase	ec:1.4.3.5	1	Cp_Uni_208029	map00750
Vitamin B6 metabolism	7	transaminase	ec:2.6.1.52	4	Cp_Uni_270428, Cp_Uni_270427, Cp_Uni_270425, Cp_Uni_270424	map00750
Vitamin B6 metabolism	7	kinase	ec:2.7.1.35	2	Cp_Uni_197085, Cp_Uni_197084	map00750
Phosphonate and phosphinate metabolism	7	decarboxylase	ec:4.1.1.82	4	Cp_Uni_154677, Cp_Uni_154682, Cp_Uni_154679, Cp_Uni_154678	map00440
Phosphonate and phosphinate metabolism	7	transaminase	ec:2.6.1.37	1	Cp_Uni_020910	map00440
Phosphonate and phosphinate metabolism	7	hydrolase	ec:3.11.1.1	1	Cp_Uni_016519	map00440
Phosphonate and phosphinate metabolism	7	mutase	ec:5.4.2.9	1	Cp_Uni_286664	map00440
Biosynthesis of unsaturated fatty acids	6	reductase	ec:1.1.1.100	1	Cp_Uni_094540	map01040
Biosynthesis of unsaturated fatty acids	6	hydratase	ec:4.2.1.17	1	Cp_Uni_026902	map01040
Biosynthesis of unsaturated fatty acids	6	oxidase	ec:1.3.3.6	4	Cp_Uni_021918, Cp_Uni_133053, Cp_Uni_133051, Cp_Uni_313841	map01040
Biotin metabolism	6	reductase	ec:1.1.1.100	1	Cp_Uni_094540	map00780
Biotin metabolism	6	dehydratase	ec:4.2.1.59	1	Cp_Uni_094540	map00780
Biotin metabolism	6	ligase	ec:6.3.4.15	5	Cp_Uni_034985, Cp_Uni_291407, Cp_Uni_291405, Cp_Uni_210128, Cp_Uni_282147	map00780
Biotin metabolism	6	synthase I	ec:2.3.1.41	1	Cp_Uni_094540	map00780
Biotin metabolism	6	reductase (NADPH, Si-specific)	ec:1.3.1.10	1	Cp_Uni_094540	map00780
Geraniol degradation	6	lyase	ec:4.1.3.4	1	Cp_Uni_275779	map00281
Geraniol degradation	6	hydratase	ec:4.2.1.17	1	Cp_Uni_026902	map00281
Geraniol degradation	6	dehydrogenase	ec:1.1.1.35	5	Cp_Uni_026902, Cp_Uni_250489, Cp_Uni_269186, Cp_Uni_250487, Cp_Uni_021524	map00281
Mucin type O-Glycan biosynthesis	6	3-beta-galactosyltransferase	ec:2.4.1.122	6	Cp_Uni_100291, Cp_Uni_075709, Cp_Uni_022647, Cp_Uni_075708, Cp_Uni_075707, Cp_Uni_075706	map00512
Steroid biosynthesis	6	Delta-isomerase	ec:5.3.3.5	6	Cp_Uni_184230, Cp_Uni_184233, Cp_Uni_184234, Cp_Uni_184231, Cp_Uni_184232, Cp_Uni_179160	map00100
Ascorbate and aldarate metabolism	6	uridylyltransferase	ec:2.7.7.64	2	Cp_Uni_138573, Cp_Uni_138572	map00053
Ascorbate and aldarate metabolism	6	6-dehydrogenase	ec:1.1.1.22	1	Cp_Uni_282265	map00053
Ascorbate and aldarate metabolism	6	1-naphthol glucuronyltransferase	ec:2.4.1.17	1	Cp_Uni_219933	map00053
Ascorbate and aldarate metabolism	6	oxygenase	ec:1.13.99.1	2	Cp_Uni_324661, Cp_Uni_053549	map00053
Pentose and glucuronate interconversions	6	3-epimerase	ec:5.1.3.1	1	Cp_Uni_034176	map00040
Pentose and glucuronate interconversions	6	uridylyltransferase	ec:2.7.7.9	2	Cp_Uni_138573, Cp_Uni_138572	map00040
Pentose and glucuronate interconversions	6	isomerase	ec:5.3.1.5	1	Cp_Uni_102964	map00040
Pentose and glucuronate interconversions	6	uridylyltransferase	ec:2.7.7.64	2	Cp_Uni_138573, Cp_Uni_138572	map00040
Pentose and glucuronate interconversions	6	6-dehydrogenase	ec:1.1.1.22	1	Cp_Uni_282265	map00040
Pentose and glucuronate interconversions	6	1-naphthol glucuronyltransferase	ec:2.4.1.17	1	Cp_Uni_219933	map00040
Toluene degradation	5	dehydrogenase	ec:1.1.1.35	5	Cp_Uni_026902, Cp_Uni_250489, Cp_Uni_269186, Cp_Uni_250487, Cp_Uni_021524	map00623
Primary bile acid biosynthesis	5	dehydrogenase	ec:1.1.1.35	5	Cp_Uni_026902, Cp_Uni_250489, Cp_Uni_269186, Cp_Uni_250487, Cp_Uni_021524	map00120
Glycosylphosphatidylinositol(GPI)-anchor biosynthesis	5	phospholipase D	ec:3.1.4.50	1	Cp_Uni_042826	map00563
Glycosylphosphatidylinositol(GPI)-anchor biosynthesis	5	N-acetylglucosaminyltransferase	ec:2.4.1.198	4	Cp_Uni_031212, Cp_Uni_009255, Cp_Uni_040656, Cp_Uni_167834	map00563
Benzoate degradation	5	hydratase	ec:4.2.1.17	1	Cp_Uni_026902	map00362
Benzoate degradation	5	dehydrogenase	ec:1.1.1.35	5	Cp_Uni_026902, Cp_Uni_250489, Cp_Uni_269186, Cp_Uni_250487, Cp_Uni_021524	map00362
Caprolactam degradation	5	hydratase	ec:4.2.1.17	1	Cp_Uni_026902	map00930
Caprolactam degradation	5	dehydrogenase	ec:1.1.1.35	5	Cp_Uni_026902, Cp_Uni_250489, Cp_Uni_269186, Cp_Uni_250487, Cp_Uni_021524	map00930
Streptomycin biosynthesis	4	hexokinase type IV glucokinase	ec:2.7.1.1	2	Cp_Uni_014758, Cp_Uni_023978	map00521
Streptomycin biosynthesis	4	3,5-epimerase	ec:5.1.3.13	2	Cp_Uni_030838, Cp_Uni_014335	map00521
C5-Branched dibasic acid metabolism	4	mutase	ec:5.4.99.1	4	Cp_Uni_093960, Cp_Uni_093961, Cp_Uni_052575, Cp_Uni_199478	map00660
Cutin, suberine and wax biosynthesis	4	O-acyltransferase	ec:2.3.1.20	4	Cp_Uni_228217, Cp_Uni_164250, Cp_Uni_211647, Cp_Uni_035725	map00073
Phenylalanine, tyrosine and tryptophan biosynthesis	4	synthase	ec:4.2.3.5	2	Cp_Uni_246990, Cp_Uni_347789	map00400
Phenylalanine, tyrosine and tryptophan biosynthesis	4	transaminase	ec:2.6.1.5	1	Cp_Uni_028687	map00400
Phenylalanine, tyrosine and tryptophan biosynthesis	4	4-monooxygenase	ec:1.14.16.1	1	Cp_Uni_015606	map00400
Monobactam biosynthesis	4	kinase	ec:2.7.2.4	1	Cp_Uni_079544	map00261
Monobactam biosynthesis	4	adenylyltransferase	ec:2.7.7.4	3	Cp_Uni_148344, Cp_Uni_148346, Cp_Uni_148345	map00261
Glycosaminoglycan biosynthesis - keratan sulfate	4	beta-1,3-N-acetylglucosaminyltransferase	ec:2.4.1.149	2	Cp_Uni_166285, Cp_Uni_166283	map00533
Glycosaminoglycan biosynthesis - keratan sulfate	4	6-alpha-L-fucosyltransferase	ec:2.4.1.68	2	Cp_Uni_283118, Cp_Uni_283117	map00533
Caffeine metabolism	3	oxidase	ec:1.17.3.2	3	Cp_Uni_217026, Cp_Uni_217025, Cp_Uni_028317	map00232
Ubiquinone and other terpenoid-quinone biosynthesis	3	dioxygenase	ec:1.13.11.27	2	Cp_Uni_294760, Cp_Uni_294761	map00130
Ubiquinone and other terpenoid-quinone biosynthesis	3	transaminase	ec:2.6.1.5	1	Cp_Uni_028687	map00130
Lysine biosynthesis	3	decarboxylase	ec:4.1.1.20	2	Cp_Uni_258127, Cp_Uni_258126	map00300
Lysine biosynthesis	3	kinase	ec:2.7.2.4	1	Cp_Uni_079544	map00300
Fatty acid biosynthesis	3	carboxylase	ec:6.4.1.2	2	Cp_Uni_006382, Cp_Uni_136921	map00061
Fatty acid biosynthesis	3	synthase	ec:2.3.1.85	1	Cp_Uni_094540	map00061
Fatty acid biosynthesis	3	reductase	ec:1.1.1.100	1	Cp_Uni_094540	map00061
Fatty acid biosynthesis	3	dehydratase	ec:4.2.1.59	1	Cp_Uni_094540	map00061
Fatty acid biosynthesis	3	S-malonyltransferase	ec:2.3.1.39	1	Cp_Uni_094540	map00061
Fatty acid biosynthesis	3	hydrolase	ec:3.1.2.14	1	Cp_Uni_094540	map00061
Fatty acid biosynthesis	3	synthase I	ec:2.3.1.41	1	Cp_Uni_094540	map00061
Fatty acid biosynthesis	3	reductase (NADPH, Si-specific)	ec:1.3.1.10	1	Cp_Uni_094540	map00061
Carbapenem biosynthesis	2	dehydrogenase	ec:1.2.1.41	2	Cp_Uni_027431, Cp_Uni_028358	map00332
Butirosin and neomycin biosynthesis	2	hexokinase type IV glucokinase	ec:2.7.1.1	2	Cp_Uni_014758, Cp_Uni_023978	map00524
Polyketide sugar unit biosynthesis	2	3,5-epimerase	ec:5.1.3.13	2	Cp_Uni_030838, Cp_Uni_014335	map00523
Peptidoglycan biosynthesis	2	1-carboxyvinyltransferase	ec:2.5.1.7	1	Cp_Uni_242965	map00550
Peptidoglycan biosynthesis	2	MraY transferase	ec:2.7.8.13	1	Cp_Uni_061311	map00550
Aflatoxin biosynthesis	2	carboxylase	ec:6.4.1.2	2	Cp_Uni_006382, Cp_Uni_136921	map00254
Tetracycline biosynthesis	2	carboxylase	ec:6.4.1.2	2	Cp_Uni_006382, Cp_Uni_136921	map00253
Riboflavin metabolism	2	kinase	ec:2.7.1.26	1	Cp_Uni_201978	map00740
Riboflavin metabolism	2	cyclohydrolase II	ec:3.5.4.25	1	Cp_Uni_275309	map00740
Styrene degradation	2	beta-diketonase	ec:3.7.1.2	1	Cp_Uni_274308	map00643
Styrene degradation	2	1,2-dioxygenase	ec:1.13.11.5	1	Cp_Uni_016505	map00643
Retinol metabolism	2	dehydrogenase	ec:1.1.1.1	1	Cp_Uni_195773	map00830
Retinol metabolism	2	1-naphthol glucuronyltransferase	ec:2.4.1.17	1	Cp_Uni_219933	map00830
Naphthalene degradation	1	dehydrogenase	ec:1.1.1.1	1	Cp_Uni_195773	map00626
Chloroalkane and chloroalkene degradation	1	dehydrogenase	ec:1.1.1.1	1	Cp_Uni_195773	map00625
Valine, leucine and isoleucine biosynthesis	1	transaminase	ec:2.6.1.42	1	Cp_Uni_043443	map00290
Other types of O-glycan biosynthesis	1	3-beta-glucuronosyltransferase	ec:2.4.1.135	1	Cp_Uni_219933	map00514
Limonene and pinene degradation	1	hydratase	ec:4.2.1.17	1	Cp_Uni_026902	map00903
Indole alkaloid biosynthesis	1	synthase	ec:4.3.3.2	1	Cp_Uni_001951	map00901
Glucosinolate biosynthesis	1	transaminase	ec:2.6.1.42	1	Cp_Uni_043443	map00966
D-Alanine metabolism	1	racemase	ec:5.1.1.1	1	Cp_Uni_106034	map00473
Synthesis and degradation of ketone bodies	1	lyase	ec:4.1.3.4	1	Cp_Uni_275779	map00072
Novobiocin biosynthesis	1	transaminase	ec:2.6.1.5	1	Cp_Uni_028687	map00401
Lipopolysaccharide biosynthesis	1	cytidylyltransferase	ec:2.7.7.38	1	Cp_Uni_146551	map00540
Glycosaminoglycan biosynthesis - heparan sulfate / heparin	1	3-beta-glucuronosyltransferase	ec:2.4.1.135	1	Cp_Uni_219933	map00534
Glycosaminoglycan biosynthesis - chondroitin sulfate / dermatan sulfate	1	3-beta-glucuronosyltransferase	ec:2.4.1.135	1	Cp_Uni_219933	map00532

## Sheet: Sheet2
Pathways	Unigenes	Enzymes	Map		KEGG PATHWAY	Unigenes	Enzymes
Purine metabolism	1028	41	map00230		Metabolism
Thiamine metabolism	835	2	map00730		Global and overview maps	158	74
Aminobenzoate degradation	384	4	map00627		Carbohydrate metabolism	313	85
T cell receptor signaling pathway	328	2	map04660		Energy metabolism	129	37
Biosynthesis of antibiotics	158	74	map01130		Lipid metabolism	264	93
Pyrimidine metabolism	119	19	map00240		Nucleotide metabolism	1147	60
Drug metabolism - other enzymes	80	11	map00983		Amino acid metabolism	327	93
Phenylpropanoid biosynthesis	73	1	map00940		Metabolism of other amino acids	155	37
Phosphatidylinositol signaling system	67	10	map04070		Glycan biosynthesis and metabolism	172	54
Glutathione metabolism	54	15	map00480		Metabolism of cofactors and vitamins	951	54
Glycine, serine and threonine metabolism	54	12	map00260		Metabolism of terpenoids and polyketides	18	10
Aminoacyl-tRNA biosynthesis	53	19	map00970		Biosynthesis of other secondary metabolites	127	22
Glycerophospholipid metabolism	50	8	map00564		Xenobiotics biodegradation and metabolism	554	58
Amino sugar and nucleotide sugar metabolism	48	18	map00520		Genetic Information Processing
Other glycan degradation	46	7	map00511		Translation	53	19
Arginine and proline metabolism	45	9	map00330		Environmental Information Processing
Glycolysis / Gluconeogenesis	43	7	map00010		Signal transduction	80	11
Glycerolipid metabolism	43	14	map00561		Organismal Systems
Oxidative phosphorylation	41	5	map00190		Immune system	328	2
Cysteine and methionine metabolism	39	10	map00270		SUM	4776	709
Inositol phosphate metabolism	39	14	map00562
Arachidonic acid metabolism	35	5	map00590
beta-Alanine metabolism	35	3	map00410
Tryptophan metabolism	32	8	map00380
Tyrosine metabolism	31	8	map00350
Methane metabolism	30	11	map00680
Phenylalanine metabolism	29	7	map00360
Porphyrin and chlorophyll metabolism	28	5	map00860
Ether lipid metabolism	28	14	map00565
Drug metabolism - cytochrome P450	27	11	map00982
Glyoxylate and dicarboxylate metabolism	27	5	map00630
Pyruvate metabolism	25	2	map00620
Glycosphingolipid biosynthesis - globo series	25	8	map00603
Nicotinate and nicotinamide metabolism	25	15	map00760
Starch and sucrose metabolism	24	10	map00500
Histidine metabolism	23	4	map00340
Various types of N-glycan biosynthesis	22	6	map00513
Lysine degradation	21	5	map00310
Carbon fixation pathways in prokaryotes	20	6	map00720
Sphingolipid metabolism	20	14	map00600
Alanine, aspartate and glutamate metabolism	20	12	map00250
Steroid degradation	19	10	map00984
D-Arginine and D-ornithine metabolism	19	4	map00472
Fructose and mannose metabolism	19	2	map00051
Glycosaminoglycan degradation	19	2	map00531
Pentose phosphate pathway	18	5	map00030
Folate biosynthesis	18	10	map00790
Steroid hormone biosynthesis	18	2	map00140
Metabolism of xenobiotics by cytochrome P450	17	13	map00980
Nitrogen metabolism	17	3	map00910
Citrate cycle (TCA cycle)	17	4	map00020
alpha-Linolenic acid metabolism	16	8	map00592
One carbon pool by folate	16	4	map00670
Glycosphingolipid biosynthesis - ganglio series	15	10	map00604
Galactose metabolism	15	2	map00052
Carbon fixation in photosynthetic organisms	14	8	map00710
Valine, leucine and isoleucine degradation	14	8	map00280
D-Glutamine and D-glutamate metabolism	14	2	map00471
Tropane, piperidine and pyridine alkaloid biosynthesis	13	2	map00960
Glycosphingolipid biosynthesis - lacto and neolacto series	13	2	map00601
Isoquinoline alkaloid biosynthesis	13	2	map00950
mTOR signaling pathway	13	1	map04150
Butanoate metabolism	12	6	map00650
Arginine biosynthesis	11	6	map00220
N-Glycan biosynthesis	11	6	map00510
Linoleic acid metabolism	10	6	map00591
Fatty acid degradation	10	1	map00071
Propanoate metabolism	10	4	map00640
Taurine and hypotaurine metabolism	9	2	map00430
Pantothenate and CoA biosynthesis	9	4	map00770
Fatty acid elongation	9	3	map00062
Penicillin and cephalosporin biosynthesis	8	4	map00311
Cyanoamino acid metabolism	8	1	map00460
Bisphenol degradation	8	1	map00363
Selenocompound metabolism	8	2	map00450
Sulfur metabolism	7	4	map00920
Terpenoid backbone biosynthesis	7	3	map00900
Vitamin B6 metabolism	7	3	map00750
Phosphonate and phosphinate metabolism	7	7	map00440
Biosynthesis of unsaturated fatty acids	6	4	map01040
Biotin metabolism	6	6	map00780
Geraniol degradation	6	3	map00281
Mucin type O-Glycan biosynthesis	6	5	map00512
Steroid biosynthesis	6	1	map00100
Ascorbate and aldarate metabolism	6	3	map00053
Pentose and glucuronate interconversions	6	1	map00040
Toluene degradation	5	2	map00623
Primary bile acid biosynthesis	5	2	map00120
Glycosylphosphatidylinositol(GPI)-anchor biosynthesis	5	2	map00563
Benzoate degradation	5	1	map00362
Caprolactam degradation	5	1	map00930
Streptomycin biosynthesis	4	1	map00521
C5-Branched dibasic acid metabolism	4	2	map00660
Cutin, suberine and wax biosynthesis	4	2	map00073
Phenylalanine, tyrosine and tryptophan biosynthesis	4	2	map00400
Monobactam biosynthesis	4	3	map00261
Glycosaminoglycan biosynthesis - keratan sulfate	4	1	map00533
Caffeine metabolism	3	2	map00232
Ubiquinone and other terpenoid-quinone biosynthesis	3	2	map00130
Lysine biosynthesis	3	1	map00300
Fatty acid biosynthesis	3	8	map00061
Carbapenem biosynthesis	2	1	map00332
Butirosin and neomycin biosynthesis	2	2	map00524
Polyketide sugar unit biosynthesis	2	2	map00523
Peptidoglycan biosynthesis	2	1	map00550
Aflatoxin biosynthesis	2	1	map00254
Tetracycline biosynthesis	2	1	map00253
Riboflavin metabolism	2	1	map00740
Styrene degradation	2	2	map00643
Retinol metabolism	2	2	map00830
Naphthalene degradation	1	1	map00626
Chloroalkane and chloroalkene degradation	1	1	map00625
Valine, leucine and isoleucine biosynthesis	1	1	map00290
Other types of O-glycan biosynthesis	1	1	map00514
Limonene and pinene degradation	1	1	map00903
Indole alkaloid biosynthesis	1	1	map00901
Glucosinolate biosynthesis	1	1	map00966
D-Alanine metabolism	1	1	map00473
Synthesis and degradation of ketone bodies	1	1	map00072
Novobiocin biosynthesis	1	1	map00401
Lipopolysaccharide biosynthesis	1	1	map00540
Glycosaminoglycan biosynthesis - heparan sulfate / heparin	1	1	map00534
Glycosaminoglycan biosynthesis - chondroitin sulfate / dermatan sulfate	1	1	map00532
SUM	4776	709
